# Supplementary material for: Effects of Pollen Germination and Pollen Tube Growth under Different Temperature Stresses in Mango (Mangifera indica L.) by Metabolome
Source: Metabolites. 2024 Oct 11;14(10):543. doi: 10.3390/metabo14100543 (PMC11509298; doi:10.3390/metabo14100543)
Supplement: Supplementary file 1 [file metabolites-14-00543-s001.zip]

Archive with 7 entries (7 files):
- Figure S1. pollen germination of two varieties (í«Renong No.1í» and í«Jinhuangí») under 15íμ, 25 íμ and35 íμ temperatures stress respectively.pptx
- raw metabolite data Table S6.xlsx
- Table S1.xlsx
- Table S2.xlsx
- Table S3.xlsx
- Table S4.xlsx
- Table S5.xlsx
