# Supplementary material for: Effects of Pollen Germination and Pollen Tube Growth under Different Temperature Stresses in Mango (Mangifera indica L.) by Metabolome
Source: Metabolites. 2024 Oct 11;14(10):543. doi: 10.3390/metabo14100543 (PMC11509298; doi:10.3390/metabo14100543)
Supplement: Supplementary file 1 [file metabolites-14-00543-s001.zip › raw metabolite data Table S6.xlsx]

## Sheet: Sheet1
Index	Q1 (Da)	Q3 (Da)	Molecular Weight (Da)	Formula	Ionization model	Compounds	Class I	Class II	CAS	Level	J15-1	J15-2	J15-3	J25-1	J25-2	J25-3	J35-1	J35-2	J35-3	R15-1	R15-2	R15-3	R25-1	R25-2	R25-3	R35-1	R35-2	R35-3	mix01	mix02	mix03	mix04	mix05	mix06	mix07	cpd_ID	kegg_map
pme3200	74	57	73.064	C2H7N3	[M+H]+	1-Methylguanidine	Nucleotides and derivatives	Nucleotides and derivatives	471-29-4	3	30546	28089	26677	30670	33274	20693	27224	34407	32418	46190	38289	52542	43304	43045	52805	43285	55951	62059	35068	26389	28024	20010	25134	24242	28273	C02294	--
pmb0782	86.1	69.2	85.089	C5H11N	[M+H]+	Piperidine	Alkaloids	Piperidine alkaloids	110-89-4	3	1628200	1867900	1840500	1901100	1999600	2391200	2004200	2010100	2085100	2085500	1799800	1757200	2365700	1950400	2134100	2093800	1916700	2398700	4110100	3378700	3811400	3626100	4313800	3951900	3793200	C01746	ko00960
pmf0096	88.99	70.9	89.995	C2H2O4	[M-H]-	Oxalic acid	Organic acids	Organic acids	144-62-7	3	50897	62514	50815	59521	69399	50306	41998	33696	22719	55829	43936	59238	65938	73634	46755	58060	52432	48904	31582	31878	26530	23865	24460	34752	33255	C00209	ko00230,ko00630,ko01100
Lmgn000188	89.02	59.01	90.032	C3H6O3	[M-H]-	D-Lactic Acid	Organic acids	Organic acids	10326-41-7	3	9	9	9	9	5302	4131.2	7675.2	9	9	5305	2936.2	9	9	3520.5	9	9	9	5934	8882	14754	13786	10330	16031	11837	13777	C00256	ko00620,ko01100
pme2601	89	59	90.032	C3H6O3	[M-H]-	3-Hydroxypropanoic acid	Organic acids	Organic acids	503-66-2	3	15870	10689	10851	15912	11758	9	9	9	9	9	9	6889.6	9129.2	18183	9	9	11465	14444	57530	90420	51531	62443	62531	62778	67103	C01013	ko00240,ko00410,ko00640,ko01100,ko01200
MWS2040	94.98	79.96	95.988	CH4O3S	[M-H]-	Methanesulfonic acid	Organic acids	Organic acids	75-75-2	3	70939	44832	44930	39850	47734	45778	44661	53178	48524	42308	39557	26458	33461	53650	37924	40818	56733	42883	231930	183040	238990	179020	238710	213460	156420	C11145	ko00920,ko01100
Lmqp000873	101.02	55.02	100.018	C4H4O3	[M+H]+	Succinic anhydride	Organic acids	Organic acids	108-30-5	3	77912	54661	70527	113500	100260	105280	159150	186840	134890	57601	65197	87228	69920	73624	80390	68469	72792	80121	253310	295740	343280	369740	437270	425050	447000	C19524	--
mws4052	102.06	56.05	101.048	C4H7NO2	[M+H]+	1-Aminocyclopropane-1-carboxylic acid	Organic acids	Organic acids	22059-21-8	1	452030	538520	517260	503410	571450	522940	490250	575070	497950	530950	500170	563150	581280	545200	589930	515250	524360	574050	461150	536100	521150	416690	469210	359730	435260	C01234	ko00270,ko01100,ko01110
MWSmce461	102.05	56.05	101.048	C4H7NO2	[M+H]+	L-Azetidine-2-carboxylic acid	Amino acids and derivatives	Amino acids and derivatives	2133-34-8	3	607010	571540	662480	734990	564330	690930	660180	705380	719220	636830	523770	617890	622850	815760	1032300	740700	781290	627790	437570	527390	435940	406440	460360	450460	456960	--	--
Lmgn000219	101.02	55.02	102.032	C4H6O3	[M-H]-	Succinic semialdehyde	Organic acids	Organic acids	692-29-5	3	8868	4727.5	11144	9361.8	11250	12942	17035	14621	19370	6755	8242	7077.8	11745	8238.5	7631.2	10560	6459.8	15920	20340	20148	18365	23583	20162	11250	27652	C00232	ko00250,ko00350,ko00650,ko00750,ko00760,ko01100,ko01200
pmf0256	101.1	84.7	102.104	C6H14O	[M-H]-	3-Methyl-1-pentanol	Others	Saccharides and Alcohols	589-35-5	3	141850	141460	132950	29710	24020	37373	55618	40518	48855	12362	9	9420	9	9	9	21632	19820	6461	65875	56160	59319	75832	72097	71765	65130	--	--
pme1841	103.12	86.1	102.116	C5H14N2	[M+H]+	Cadaverine	Alkaloids	Alkaloids	462-94-2	3	112080	118490	116660	124150	126230	130450	121900	118710	111820	210330	210360	211270	202750	220780	213550	232080	227350	226010	53209	51355	54212	56370	51914	45079	55981	C01672	ko00310,ko00480,ko00960,ko01100,ko01110
pme3017	104.07	58	103.063	C4H9NO2	[M+H]+	2-Aminoisobutyric acid	Organic acids	Organic acids	62-57-7	2	1653200	1656600	1642500	1985500	1822900	1763100	1847500	1945600	1741200	1446300	1425500	1511900	1554800	1540100	1539300	1637800	1590400	1597300	4957900	5222500	5296800	5337700	5118500	5412100	5309000	C03665	--
pme3011	104.07	68.8	103.063	C4H9NO2	[M+H]+	γ-Aminobutyric acid	Organic acids	Organic acids	1956/12/2	2	5990200	5480500	6171000	7315700	7050600	7440000	8151400	7538900	6411200	6119700	6067100	6185100	6259200	6428900	7081100	6400300	6271100	6393100	1250800	1290000	1198600	1042100	1298300	1250300	1161500	C00334	ko00250,ko00330,ko00410,ko00650,ko00760,ko01100
pme3033	104.07	86	103.063	C4H9NO2	[M+H]+	N,N-Dimethylglycine	Amino acids and derivatives	Amino acids and derivatives	1118-68-9	3	4180800	4161700	4355000	5132200	4987100	5054000	5530500	5366100	4706500	4454000	4199500	4042200	4334500	4504200	4582400	4330700	4469200	4599000	976070	1000900	999830	1017700	1166700	1205600	1020800	C01026	ko00260,ko01100
Lmbn000193	103	59.01	104.011	C3H4O4	[M-H]-	Tartronate semialdehyde*	Organic acids	Organic acids	2480-77-5	3	1392.5	9	9	9	9	9	9	9	9	9	9	9	9	9	10414	9	9	9	20705	52287	54334	47175	45035	41516	35268	C01146	ko00053,ko00630,ko01100
mws0576	103.04	59.1	104.047	C4H8O3	[M-H]-	3-Hydroxybutyric acid	Organic acids	Organic acids	300-85-6	1	149740	181990	129400	167110	206260	165420	179440	218880	216950	220120	205470	209900	251680	196620	242620	272830	242460	251390	568310	725100	709550	732980	751240	732440	685090	C01089	ko00072,ko00650,ko01100
pme1975	103	59	104.06	C3H4O4	[M-H]-	Malonic acid	Organic acids	Organic acids	141-82-2	3	201460	195250	217020	225180	263000	240390	249380	254440	267670	293530	325410	298710	299040	309320	328790	305350	326630	274890	736860	839570	894870	930500	893450	914440	961730	C00383	ko00061,ko00240,ko00410,ko01100,ko01212
pmb0484	104.1	60.1	104.107	C5H14NO+	[M]+	Choline	Alkaloids	Alkaloids	62-49-7	2	2739600	2714500	2922500	3091300	3142200	3038000	3029000	3178500	2834100	2582400	2492500	2582000	2582400	2671800	2522800	2645200	2707900	2501300	7540400	8068300	7889700	8357100	8770200	8321900	8553200	C00114	ko00260,ko00564,ko01100,ko02010
pme0010	106	60	105.043	C3H7NO3	[M+H]+	L-Serine	Amino acids and derivatives	Amino acids and derivatives	56-45-1	3	12963000	12902000	13231000	13264000	15102000	14414000	14477000	14778000	12695000	13907000	12917000	13320000	14333000	14562000	15260000	14107000	14882000	15014000	1812900	1683900	1494700	1329900	1612800	1810800	1305700	C00065	ko00260,ko00261,ko00270,ko00460,ko00600,ko00630,ko00920,ko00970,ko01100,ko01110,ko01200,ko01230,ko02010
pme2433	106.09	88	105.079	C4H11NO2	[M+H]+	Diethanolamine	Alkaloids	Alkaloids	111-42-2	3	842390	842710	861070	942700	964770	909710	956970	963650	755040	857590	715220	840350	837210	917030	941130	839690	934500	911750	114380	103590	96295	67503	139470	90726	85145	C06772	ko00564
pme0048	108.01	64	109.02	C2H7NO2S	[M-H]-	2-Aminoethanesulfinic acid	Organic acids	Organic acids	300-84-5	3	15749	7559.8	8177.2	8699.2	10458	12026	14505	11029	16310	7852.7	5783	8150.2	2863.8	10496	5237.5	7545.5	9926.2	3466.5	7567.8	15262	13501	9305.8	8840	8159	11114	C00519	ko00430,ko01100
MWS5173	112.05	70.03	111.043	C4H5N3O	[M+H]+	Isocytosine	Nucleotides and derivatives	Nucleotides and derivatives	108-53-2	3	11749	9	17599	9	9	9	9	9	9	9	9	9	9	9	9	9	9	15572	120720	126490	116440	137540	131990	145340	154400	--	--
mws0255	112.05	95	111.043	C4H5N3O	[M+H]+	Cytosine	Nucleotides and derivatives	Nucleotides and derivatives	71-30-7	3	9	9	9	9	9	9	9	32146	9	9	9	9	9	9	9	9	9	9	65753	65979	51258	49803	35357	84378	38541	C00380	ko00240,ko01100
pme2122	112.09	95	111.08	C5H9N3	[M+H]+	Histamine	Alkaloids	Alkaloids	51-45-6	3	114870	131820	123910	119050	129420	120230	106670	126130	112050	94571	107900	94697	108800	107540	84891	110550	98024	81354	100770	100820	85784	101780	91066	89718	111760	C00388	ko00340,ko01100,ko01110
pme0257	111.02	80	112.027	C4H4N2O2	[M-H]-	Uracil	Nucleotides and derivatives	Nucleotides and derivatives	66-22-8	3	70569	58199	51902	60584	62150	58026	77476	56913	61434	52266	28250	52090	59325	55956	67277	51162	73232	47836	156230	119160	130260	116510	144070	169640	236540	C00106	ko00240,ko00410,ko00770,ko01100
pme0006	116.07	70.1	115.063	C5H9NO2	[M+H]+	L-Proline	Amino acids and derivatives	Amino acids and derivatives	147-85-3	1	1732500	1519800	1850700	1673900	1871600	1933900	1840600	1789700	1604200	1205700	1305000	1301000	1097100	1237800	1194700	1359900	1146400	1254500	1967700	1784200	1700700	1704600	1677300	1721500	1708900	C00148	ko00330,ko00332,ko00970,ko01100,ko01110,ko01230,ko02010
mws0376	115	71	116.011	C4H4O4	[M-H]-	Fumaric acid	Organic acids	Organic acids	110-17-8	1	176140	218510	186950	248850	227780	169370	266040	266400	310380	161800	156370	182140	153750	156750	170030	201250	170220	208100	339670	448840	523820	429950	564800	588080	452970	C00122	ko00020,ko00190,ko00220,ko00250,ko00350,ko00360,ko00620,ko00650,ko00760,ko01100,ko01110,ko01200
MWSmce548	118.09	58.07	117.079	C5H11NO2	[M+H]+	Betaine	Alkaloids	Alkaloids	107-43-7	2	1149900	1475900	1179800	895780	1200700	1285200	1015300	856390	850180	1181800	617500	845930	1009300	833050	1004800	1272900	731110	913770	3995000	3733800	3636400	3378300	3725700	3702000	3315100	C00719	ko00260,ko01100,ko02010
mws0256	118.09	72.1	117.079	C5H11NO2	[M+H]+	L-Valine	Amino acids and derivatives	Amino acids and derivatives	72-18-4	1	2783400	2929900	2950400	3034700	3010700	3252600	3692100	3487200	3334700	3087100	3219200	3009500	3717000	3521800	3510800	3654100	3721500	3416300	9879500	9402400	9892900	9453800	10268000	9481300	9821700	C00183	ko00280,ko00290,ko00311,ko00460,ko00770,ko00966,ko00970,ko01100,ko01110,ko01210,ko01230,ko02010
mws0192	117.02	73	118.027	C4H6O4	[M-H]-	Succinic acid*	Organic acids	Organic acids	110-15-6	1	3622700	3234300	3449000	4912800	4563800	5060300	5905500	6264700	5637100	3369700	3440300	3438800	3607200	3943500	3594600	3553300	3837300	3987400	13894000	16505000	15889000	18303000	16902000	18262000	17262000	C00042	ko00020,ko00190,ko00250,ko00310,ko00350,ko00360,ko00620,ko00630,ko00640,ko00650,ko00760,ko00920,ko01100,ko01110,ko01200
mws0470	117.02	73	118.027	C4H6O4	[M-H]-	Methylmalonic acid*	Organic acids	Organic acids	516-05-2	1	3506700	3249600	3210600	4524300	5124900	5227600	5820100	6696200	6607000	3292700	3669300	3225900	3594900	3465700	3662300	3834400	3820300	3272300	14595000	16725000	15662000	16184000	17102000	17087000	18752000	C02170	ko00240,ko00280,ko00640,ko01100
mws0147	117.06	59	118.063	C5H10O3	[M-H]-	β-Hydroxyisovaleric acid	Organic acids	Organic acids	625-08-1	2	48952	134820	122560	63333	125070	147650	34077	125130	83597	148020	60248	109590	133890	97996	77202	76790	212360	53440	81495	115390	100250	117190	120020	120140	136540	C20827	ko00280,ko01100
pme3096	118	74	119.022	C3H5NO4	[M-H]-	Aminomalonic acid	Organic acids	Organic acids	1068-84-4	3	83331	91776	84104	169260	161090	129800	192990	180310	208500	122750	86714	102280	120660	103150	125270	112340	107520	118120	530150	555650	585820	578800	651370	626020	656430	C00872	--
mws0671	120.07	74.1	119.058	C4H9NO3	[M+H]+	L-Homoserine*	Amino acids and derivatives	Amino acids and derivatives	672-15-1	2	4344200	4994900	4899400	4981600	5799200	5219200	5152600	5865300	4937600	8090800	7472400	8105700	8043800	8057300	8645500	7937200	8694600	8818400	4801300	4949000	4674700	4200500	4836400	4787900	4492600	C00263	ko00260,ko00270,ko00300,ko00920,ko01100,ko01110,ko01230
mws0230	120.07	74	119.058	C4H9NO3	[M+H]+	L-Threonine*	Amino acids and derivatives	Amino acids and derivatives	72-19-5	2	4468900	5628900	4640000	4794400	5858900	5393700	5193600	5436400	4746400	8092400	6954900	7997600	7704800	8033800	9124700	7606000	7927300	8162900	5181500	5137800	4738700	4175900	4803700	4875900	4079200	C00188	ko00260,ko00261,ko00290,ko00860,ko00970,ko01100,ko01110,ko01230,ko02010
pmp001287	120.08	103.05	119.073	C8H9N	[M+H]+	N-Benzylmethylene isomethylamine	Alkaloids	Alkaloids	-	1	1121800	1153300	1147200	1248800	1302300	1298700	1388500	1362500	1394100	1289300	1370800	1347200	1389800	1326800	1438600	1507000	1643900	1564900	3851300	3845600	3766400	4086400	4561400	4834800	4520400	--	--
pma0134	121.04	93.06	120.042	C4H8O4	[M+H]+	D-(-)-Threose	Others	Saccharides and Alcohols	95-43-2	3	24331	22939	28067	15589	22767	20930	9449.9	16051	13638	34956	19147	27982	31278	27105	29037	36066	28623	30774	22609	58213	30243	16508	23379	36085	42280	C06463	--
MWS4305	119.04	59.01	120.042	C4H8O4	[M-H]-	Erythrose	Others	Saccharides and Alcohols	583-50-6	3	27205000	25309000	25922000	28399000	30883000	25672000	25151000	25900000	33547000	23688000	29918000	24365000	27581000	23472000	28355000	26967000	30683000	28761000	14606000	16631000	16342000	20320000	17572000	18611000	17678000	C01796	--
pmb0069	122	105	121.053	C7H7NO	[M+H]+	Benzamide	Phenolic acids	Phenolic acids	55-21-0	3	645860	722690	694130	758270	768450	754730	809120	732560	770090	1026900	1004500	947890	919310	903270	917970	871660	910360	898710	15644000	15859000	16411000	16615000	17711000	18063000	17853000	C09815	--
mws0628	121.03	92	122.037	C7H6O2	[M-H]-	4-Hydroxybenzaldehyde	Phenolic acids	Phenolic acids	123-08-0	2	78291	71368	74034	85125	95900	81338	66290	68167	68670	101830	107320	123830	88189	89448	96171	81834	88909	64933	83662	90752	81185	91112	108520	103180	90564	C00633	ko01100
mws0133	123.06	80.05	122.048	C6H6N2O	[M+H]+	Nicotinamide	Others	Vitamin	98-92-0	1	68215	63708	77394	286180	256640	271510	175170	168660	175740	98842	92114	91366	209000	209100	217810	565300	584140	594300	15892000	15046000	14315000	15817000	16940000	17057000	17147000	C00153	ko00760,ko01100
Lmbp000668	124.04	78.03	123.032	C6H5NO2	[M+H]+	Isonicotinic acid	Others	Vitamin	55-22-1	1	151420	164420	156390	239750	244210	242060	269440	273780	271640	167470	153830	150320	184580	168920	181110	180660	201880	210340	1943600	1837400	1808100	1788300	2041600	1934900	1874400	C07446	--
pme0490	124.04	78	123.032	C6H5NO2	[M+H]+	Nicotinic acid (Vitamin B3)	Others	Vitamin	59-67-6	1	144870	137840	155270	221720	225620	220610	231930	275840	229940	158970	158870	171290	176120	185600	172080	211160	206790	202520	1867900	1589600	1702400	1827200	1875700	1867400	1822600	C00253	ko00760,ko00960,ko01100,ko01110
pme1216	122.03	78	123.032	C6H5NO2	[M-H]-	2-Picolinic acid	Organic acids	Organic acids	98-98-6	3	50088	43992	42312	67600	67863	60203	72286	74786	74560	51792	44535	41577	42130	44118	33485	55966	55468	51614	399770	435070	420410	444250	525590	487590	517020	C10164	ko00380,ko01100
mws0236	124.01	80	125.015	C2H7NO3S	[M-H]-	2-Aminoethanesulfonic acid	Organic acids	Organic acids	107-35-7	3	97530	71708	80486	108190	121300	100080	88886	102300	147130	110080	87108	77675	65700	72546	41877	57411	82623	112950	12376	14699	13568	12999	17268	17740	18205	C00245	ko00430,ko00920,ko01100,ko02010
pmp001086	127.04	97	126.032	C6H6O3	[M+H]+	5-Hydroxymethylfurfural	Others	Others	67-47-0	1	8094100	6098400	10643000	10046000	8129100	10695000	6777300	6666300	6569700	6532700	7845600	6563200	8704400	7834900	6334300	8756000	7755400	8095300	1658900	2603900	1735200	1541300	2121100	2065600	1524600	C11101	--
MWSmce448	127.05	81.04	126.043	C5H6N2O2	[M+H]+	Imidazol-1-yl-acetic acid*	Organic acids	Organic acids	22884-10-2	3	6816300	7107100	5898400	4823100	6045300	6191300	6208600	5685500	5121800	6336000	5826000	5981600	5828600	4862800	5230600	5252900	5186500	6413200	1249100	1434800	1367100	1085500	1700600	1421600	1719600	--	--
MWSmce118	127.05	81.04	126.043	C5H6N2O2	[M+H]+	Imidazole-4-Acetic Acid*	Organic acids	Organic acids	645-65-8	3	5455800	4927600	6149900	7106600	5474100	5327100	6844100	5695800	5861600	6502700	5701900	6050600	6662500	4934900	5586000	5289500	4416400	5097900	1833700	1781100	1704500	1275600	1481500	1265100	1589000	C02835	ko00340,ko01100
MWSmce706	129.07	56.05	128.059	C5H8N2O2	[M+H]+	Cyclo(Ala-Gly)	Amino acids and derivatives	Amino acids and derivatives	4526-77-6	3	128770	123910	107450	120920	127440	149520	154050	114850	123260	94294	37826	45322	95911	93981	131310	37807	31326	81251	72645	63448	72315	59259	60731	76646	51816	--	--
MWS0811	130.09	84.08	129.079	C6H11NO2	[M+H]+	DL-Pipecolic Acid	Organic acids	Organic acids	3105-95-1	1	829060	849770	734030	881640	879320	979090	795220	856180	945650	711240	752790	693190	926520	823100	770300	736190	846300	896220	2188000	2804100	3095100	2389800	3085800	2780100	2594600	C00408	ko00310,ko00960,ko01100,ko01110
Zmdp000376	130.09	84.08	129.09	C5H11N3O	[M+H]+	4-Guanidinobutanal	Others	Others	-	2	12843000	13098000	13455000	14825000	14277000	14080000	13452000	16024000	15277000	12018000	11613000	12954000	13102000	13507000	13190000	12465000	12957000	13336000	6767300	7553200	6267200	7409400	7460500	8677100	12852000	--	--
pme2693	131.12	114.09	130.111	C6H14N2O	[M+H]+	N-Acetylputrescine	Alkaloids	Alkaloids	18233-70-0	3	9	9	9	9	9	9	9	9	9	7806	9	10657	9	9	12405	9	9	9	30386	23776	33332	24743	27634	21299	26652	C02714	ko00330,ko01100
pmb0501	131.13	114.1	130.122	C5H14N4	[M+H]+	Agmatine	Alkaloids	Alkaloids	306-60-5	3	8868.4	7746	8161.4	9306.4	7334.9	8455.9	8726.5	9586.4	10285	8047	7873.3	4442	4373.6	5638.1	8042.5	5992.7	8878.1	7126.6	25644	27866	31077	27018	32736	27065	29246	C00179	ko00330,ko01100
mws0216	132.07	86	131.058	C5H9NO3	[M+H]+	Trans-4-Hydroxy-L-proline	Amino acids and derivatives	Amino acids and derivatives	51-35-4	2	12890000	12058000	11802000	12733000	14302000	13033000	14151000	13434000	13126000	12956000	12377000	13070000	13840000	13788000	13347000	14397000	14213000	13835000	23670000	25922000	25060000	25358000	26198000	27655000	27321000	C01157	ko00330,ko01100,ko02010
MWS2413	130.05	58.03	131.058	C5H9NO3	[M-H]-	N-acetyl-beta-alanine	Amino acids and derivatives	Amino acids and derivatives	3025-95-4	3	9	9	9	9	5988.6	9	9	4631.5	9	9	9	4235.2	9	9	9	3798.2	9	9	12710	14315	14385	9822	17991	10745	11270	C01073	ko00410
Zmpn000638	130.05	88.04	131.069	C4H9N3O2	[M-H]-	3-Guanidinopropionic acid	Organic acids	Organic acids	353-09-3	3	117220	120430	129180	132810	136250	111020	127270	126570	129100	117540	134230	132310	138440	132990	139400	131700	125270	113830	48510	42710	46103	46736	51119	47589	51410	C03065	--
pmp001198	132.1	57.1	131.095	C6H13NO2	[M+H]+	6-Deoxyfagomine	Alkaloids	Piperidine alkaloids	197449-09-5	1	1670400	1862200	1731400	1810200	2039400	2344700	1942200	1972100	2123100	1865800	1837000	1936900	2455400	2166900	2230600	2072900	2091400	2332100	4085500	3988300	4015100	3493900	4392500	4047200	3831900	--	--
pme0274	132.1	69	131.095	C6H13NO2	[M+H]+	6-Aminocaproic acid	Organic acids	Organic acids	60-32-2	2	9527200	9785200	10391000	10931000	11492000	13313000	11018000	12031000	13787000	11079000	10504000	10103000	13940000	11657000	12078000	12000000	11606000	12981000	23505000	20238000	21983000	20099000	22967000	21501000	19906000	C02378	ko01100
mws1587	132.1	86	131.095	C6H13NO2	[M+H]+	L-Norleucine	Amino acids and derivatives	Amino acids and derivatives	327-57-1	1	217030	179760	214050	196550	183790	181540	206840	186510	199750	162360	165180	199110	195040	175740	158930	189720	178520	180170	257170	269190	215080	337540	284330	285550	310530	C01933	--
mws0258	132.1	86	131.095	C6H13NO2	[M+H]+	L-Isoleucine*	Amino acids and derivatives	Amino acids and derivatives	73-32-5	1	311590	326090	290260	327560	312120	379710	310820	346370	399410	341150	315980	305300	408610	346290	412570	385880	323970	356720	712380	666880	651860	640350	776050	741680	714510	C00407	ko00280,ko00290,ko00460,ko00960,ko00966,ko00970,ko01100,ko01110,ko01210,ko01230,ko02010
mws0227	132.1	86.2	131.095	C6H13NO2	[M+H]+	L-Leucine*	Amino acids and derivatives	Amino acids and derivatives	61-90-5	1	293480	301840	281160	338180	306260	422880	349580	353120	429460	321900	329070	331770	409610	351290	395360	398360	380120	372570	743480	679150	684950	674280	744960	757310	727440	C00123	ko00280,ko00290,ko00966,ko00970,ko01100,ko01110,ko01210,ko01230,ko02010
Lmbn001288	131.03	87.04	132.042	C5H8O4	[M-H]-	2-Hydroxy-2-methyl-3-oxobutanoic acid	Organic acids	Organic acids	71698-08-3	3	15487	19324	12933	12883	14578	11914	12709	15867	8489.4	13199	20713	23755	21059	14782	15231	14776	20121	20501	283920	276260	309400	295100	334620	333990	320450	C06010	ko00290,ko00650,ko00660,ko00770,ko01100,ko01110,ko01210,ko01230
mws0473	131.03	87.05	132.042	C5H8O4	[M-H]-	2-Methylsuccinic acid*	Organic acids	Organic acids	498-21-5	1	105940	96980	99490	109760	116960	114070	96300	94848	99071	95290	109670	94004	104340	104870	93499	126030	94176	121990	2051300	2244000	2438900	2507400	2494000	2522600	2556200	--	--
Lmmn002164	131.03	87.05	132.042	C5H8O4	[M-H]-	Monomethyl succinate*	Organic acids	Organic acids	3878-55-5	1	10340	16839	8179.1	14283	14854	12096	12038	14292	17970	11320	17089	14374	13608	10826	13472	17727	16539	11632	239940	265530	253200	291630	298570	273740	285830	--	--
pme0243	131.03	87.05	132.042	C5H8O4	[M-H]-	Glutaric acid	Organic acids	Organic acids	110-94-1	3	67280	64926	71592	67918	56617	79349	66612	82869	70886	79687	97402	94261	90699	74472	83796	70995	95827	103990	552510	639200	632700	673260	677210	689180	689740	C00489	ko00071,ko00310,ko01100
Lmmn000806	131.03	87.05	132.042	C5H8O4	[M-H]-	Dimethylmalonic acid*	Organic acids	Organic acids	595-46-0	1	13047	13892	9585.8	12350	15220	9747.5	12251	12397	12329	12919	11644	16291	14535	19825	16255	12178	12841	16898	247240	263390	261390	271920	282410	276230	293480	--	--
Lmgn000160	131.05	70.03	132.053	C4H8N2O3	[M-H]-	3-Ureidopropionic Acid	Organic acids	Organic acids	462-88-4	3	51600	38658	67196	53260	63291	49841	62616	53060	60716	64058	78255	72848	69843	83317	79604	65619	81411	83051	98628	96080	125180	130710	110670	111130	122980	C02642	ko00240,ko00410,ko00770,ko01100
mws0001	133.06	74	132.054	C4H8N2O3	[M+H]+	L-Asparagine	Amino acids and derivatives	Amino acids and derivatives	70-47-3	2	2730500	2866200	2949400	3058700	3339300	3111900	3067700	3375200	3228400	4267400	3947000	4867500	4392500	4705100	4825400	4574000	4327700	4920200	5194400	5121400	5362300	4689400	4340000	4052900	5034200	C00152	ko00250,ko00460,ko00970,ko01100,ko01110,ko01230
mws0972	131.07	85	132.079	C6H12O3	[M-H]-	6-Hydroxyhexanoic acid	Organic acids	Organic acids	1191-25-9	1	42904	61671	40262	62733	48947	59949	58145	53357	41583	24630	21273	31193	17341	27022	24597	18547	29668	30581	18686	22728	21676	28555	22135	27243	27080	C06103	--
pme2527	133	116	132.09	C5H12N2O2	[M+H]+	L-Ornithine	Amino acids and derivatives	Amino acids and derivatives	70-26-8	3	37446	44813	38931	32119	43864	40728	44973	35407	36498	26486	36023	30407	38198	29792	35676	45593	60215	36973	68190	77368	76898	67747	74100	64405	86879	C00077	ko00220,ko00330,ko00472,ko00480,ko01100,ko01110,ko01210,ko01230,ko02010
MWS1882	132.03	88.04	133.038	C4H7NO4	[M-H]-	Iminodiacetic acid	Organic acids	Organic acids	142-73-4	3	77600	52508	61586	89423	115980	91410	85816	83922	64664	124070	47200	55417	91467	51201	68393	53418	62513	141490	461470	483920	501110	521710	492550	430810	449460	C19911	--
MWSmce609	134.04	74.02	133.038	C4H7NO4	[M+H]+	L-Aspartic acid	Amino acids and derivatives	Amino acids and derivatives	56-84-8	3	391410	504860	517090	498100	450680	446180	531330	635720	614710	624130	430010	611950	550100	728710	589530	573100	619220	611840	3248400	3220100	2814600	2694500	2943800	3327200	2778600	C00049	ko00220,ko00250,ko00260,ko00261,ko00270,ko00300,ko00340,ko00410,ko00460,ko00710,ko00760,ko00770,ko00970,ko01100,ko01110,ko01200,ko01210,ko01230,ko02010
MWS1709	133.01	71.01	134.022	C4H6O5	[M-H]-	D-Malic acid	Organic acids	Organic acids	636-61-3	1	5248300	5404300	4789100	6133300	5747900	5858100	6100300	6109500	5306500	3758600	3364800	3551100	3818500	4306300	3459800	3487500	3780000	3256700	39560000	41789000	42601000	42720000	49924000	44586000	45664000	C00497	ko00650,ko01100
mws0275	133.01	71.01	134.022	C4H6O5	[M-H]-	L-Malic acid*	Organic acids	Organic acids	97-67-6	1	225880	216870	195970	251740	253440	255110	278960	198210	282550	157510	154690	146650	137080	140570	167290	166500	135530	141590	1898800	1807900	2022600	2026700	2317900	2103300	2226300	C00149	ko00020,ko00620,ko00630,ko00710,ko01100,ko01110,ko01200
Lmbn000198	133.01	71.01	134.022	C4H6O5	[M-H]-	3-Dehydro-L-Threonic Acid*	Organic acids	Organic acids	-	1	180590	223530	130690	187730	242960	200120	194560	179460	211490	131230	137320	103450	143550	122170	142180	150590	108980	126930	1882600	1640500	1960700	1838900	2020700	1927800	2096700	C03064	ko00053,ko01100
Zmgn000503	133.05	71.01	134.058	C5H10O4	[M-H]-	2,3-Dihydroxy-3-Methylbutanoic Acid	Organic acids	Organic acids	1756-18-9	1	279810	285850	296320	401960	419270	336380	371630	394520	403760	212740	195050	190230	199530	246450	250630	217240	223010	235480	2178600	2314200	2356500	2478700	2569300	2534100	2363700	C04039	--
Zmdp000972	136.04	91.05	135.035	C4H9NO2S	[M+H]+	S-Methyl-L-cysteine	Amino acids and derivatives	Amino acids and derivatives	1187-84-4	2	74761	79670	85314	97157	78570	88092	78799	83993	109940	90795	97716	89217	94571	93741	90211	92494	116830	88216	2313400	2693500	2439000	2526900	2555400	2547100	2400800	C22040	ko02010
pmb0374	136.06	118.9	135.054	C5H5N5	[M+H]+	2-Aminopurine	Nucleotides and derivatives	Nucleotides and derivatives	452-06-2	1	61429	64999	68384	40352	70015	71013	64272	83974	86076	47718	38802	26885	41253	42923	43984	32922	45807	34243	36061	34933	34645	42234	51522	39268	27589	--	--
pme0040	136.06	119	135.054	C5H5N5	[M+H]+	Adenine	Nucleotides and derivatives	Nucleotides and derivatives	73-24-5	1	409710	369430	278930	553840	520090	434590	653880	629930	616680	189410	183960	187200	237930	225900	253270	280340	246580	200370	6159900	6065800	6305000	6408100	6059700	6339600	6687800	C00147	ko00230,ko00908,ko01100
HJKP000649	136.07	91.05	135.068	C8H9NO	[M+H]+	N-benzylformamide	Alkaloids	Alkaloids	6343-54-0	1	90405	86853	91310	88399	102280	112940	114910	122260	119050	103400	99799	102720	116650	110780	106880	123570	100180	101320	2776300	2700300	2895700	2620900	2831200	2344800	2623700	C15561	--
mws0889	135.03	75.01	136.037	C4H8O5	[M-H]-	D-Threonic Acid	Others	Saccharides and Alcohols	3909/12/4	1	227020	255330	187280	281890	231620	287450	322750	324420	275380	686030	643650	661460	688270	599250	774940	660520	842700	697360	2515500	2867600	3345400	3261800	3209300	3222700	3273700	C21649	--
pme0033	137.05	119	136.039	C5H4N4O	[M+H]+	Hypoxanthine	Nucleotides and derivatives	Nucleotides and derivatives	68-94-0	3	18706	19223	17117	26162	19300	14847	31853	33194	19584	28153	27473	20454	24906	20317	28752	31955	23974	23251	39417	38875	28850	37406	45896	39693	38303	C00262	ko00230,ko01100
MWSmce466	135.05	92.03	136.052	C8H8O2	[M-H]-	4'-Hydroxyacetophenone	Phenolic acids	Phenolic acids	99-93-4	3	37959	42141	53670	72208	87508	61026	82015	82796	62161	49566	41966	51334	124500	113810	114390	189400	166460	177130	27596	28189	41735	35443	31869	37588	30633	C10700	ko01100
mws1336	138.06	120	137.048	C7H7NO2	[M+H]+	4-Aminobenzoic acid	Phenolic acids	Phenolic acids	150-13-0	3	9	9	9	9	9	9	9	9	9	9	9	7474.1	9	9	9	9	9	9	111120	112890	121200	97596	129260	113770	114680	C00568	ko00790,ko01100
MWSmce016	138.05	78.03	137.048	C7H7NO2	[M+H]+	Nicotinic Acid Methyl Ester(Methyl Nicotinate)	Alkaloids	Pyridine alkaloids	93-60-7	1	7066	7788.2	13883	26911	21194	11291	7094.5	20447	30061	17359	12719	38066	48693	39313	29624	32024	14784	23303	1152800	942650	1075600	1097500	1211900	1369900	1483100	--	--
pme2268	138.06	94.07	137.048	C7H7NO2	[M+H]+	Trigonelline	Alkaloids	Pyridine alkaloids	535-83-1	1	1846700	1729200	1919100	1965900	2114200	2267000	1604100	1606100	1734800	2466600	1986200	2023000	2528300	2273300	2201500	2129800	2127600	2190900	7811900	7782100	6966200	6675100	6425800	8038900	8137900	C01004	ko00760
pme1002	138.09	103	137.084	C8H11NO	[M+H]+	L-Tyramine	Amino acids and derivatives	Amino acids and derivatives	51-67-2	1	9594.7	10923	8284.9	9336.5	8529.4	13739	16420	11050	9193.9	137600	138340	143760	170610	150340	176990	148150	143660	147250	853320	951500	976760	928760	983260	971590	1083000	C00483	ko00350,ko00950,ko01100,ko01110
MWSCX016	139.04	77.04	138.032	C7H6O3	[M+H]+	p-hydroxybenzoic acid	Phenolic acids	Phenolic acids	99-96-7	3	48424	59506	78958	73386	46648	91925	86790	82603	70264	49604	21831	30678	51670	38070	52191	60969	45172	55749	44303	78976	64032	48433	73869	70937	76343	C00156	ko00130,ko00790,ko01100,ko01110
Lmgn001670	137.03	108.02	138.032	C7H6O3	[M-H]-	Salicylic acid	Phenolic acids	Phenolic acids	69-72-7	3	31409	36357	27233	9	9	22544	9	9	9	9	25874	9	9	9	31509	9	9	24280	20346	22723	26428	34431	28615	23109	32941	C00805	ko00360,ko01100,ko01110,ko04075
pme2828	140	99	139.027	C6H5NO3	[M+H]+	4-Nitrophenol	Phenolic acids	Phenolic acids	100-02-7	3	7352000	7131300	6560600	7369500	6573400	6055800	6913800	6485600	8060300	6855900	6734000	7569400	8298400	8078200	6243500	7064600	6436400	6329500	15509000	13330000	11632000	14021000	14064000	12998000	12502000	C00870	--
MWSmce585	104.07	59.01	139.04	C4H9NO2	[M-Cl]+	Methyl 3-aminopropanoate	Amino acids and derivatives	Amino acids and derivatives	3196-73-4	2	1568700	1495000	1412900	1580800	1656400	1516300	1724900	1668500	1461200	1304600	1278100	1303100	1415100	1364900	1366900	1293400	1340200	1375400	4214200	4295800	4431000	4239900	4626000	4800700	4716800	--	--
mws0704	140.01	78.96	141.019	C2H8NO4P	[M-H]-	O-Phosphorylethanolamine	Alkaloids	Alkaloids	1071-23-4	3	59406	52087	53739	71065	46963	55663	51943	57175	64880	60785	52796	45604	46849	38462	38251	35627	36864	40440	83148	106390	82057	90621	95698	105440	90797	C00346	ko00564,ko00600,ko01100
pma2987	142.1	124.09	141.09	C6H11N3O	[M+H]+	Histidinol	Alkaloids	Alkaloids	501-28-0	3	1925300	2043100	1932100	1863700	2113000	2025300	1936800	2023000	2121300	1963200	1776200	2105400	1987000	1867900	1859700	1783900	1938100	1697100	9068200	9972800	9881900	9618000	8680600	8860300	8638900	C00860	ko00340,ko01100,ko01110,ko01230
pme3207	141.02	59	142.027	C6H6O4	[M-H]-	Muconic acid	Organic acids	Organic acids	1119-72-8	2	30797000	32024000	30774000	29546000	31370000	29211000	31356000	28686000	30127000	30282000	30820000	30226000	29757000	30635000	29660000	30356000	31251000	29977000	1186100	1125800	1261300	1279300	1310600	1190200	1347300	C02480	ko01100
Hmsp000364	144.1	98.09	143.095	C7H13NO2	[M+H]+	L-Cyclopentylglycine	Amino acids and derivatives	Amino acids and derivatives	2521-84-8	3	36627	41183	56006	18171	38138	22985	83700	39358	66057	31345	65525	24802	30238	76086	25041	46044	66521	98348	526090	492860	522250	510330	559470	511880	448050	--	--
Rfmb320	144.1	84.08	143.095	C7H13NO2	[M+H]+	1-Methylpiperidine-2-carboxylic acid	Organic acids	Organic acids	7730-87-2	2	9	9	9	9	9	9	9	9	9	30730	19759	36219	35211	43733	32573	9	9	9	883460	1003900	848350	998950	837140	914930	925800	--	--
MWS2066	143.05	115.06	144.058	C10H8O	[M-H]-	1-Naphthol	Phenolic acids	Phenolic acids	90-15-3	3	8210.1	7501.1	8347.1	9576	7531.5	10022	14013	12579	13362	6471.5	7472.9	5818.8	8697	10012	12150	9039.6	10487	9753.8	11636	11120	13615	11039	15081	10774	11638	C11714	--
MWS1875	143.05	115.05	144.058	C10H8O	[M-H]-	2-Naphthol	Phenolic acids	Phenolic acids	135-19-3	3	12804	10551	9463.7	11375	11720	11389	16946	17404	18603	6292.6	8647	8808	9891.2	15311	13263	10718	11729	11973	12465	14633	15052	14203	19415	18315	18260	C11713	--
mws0851	143.11	143.11	144.115	C8H16O2	[M-H]-	Valproic Acid	Organic acids	Organic acids	99-66-1	2	552310	707070	732520	681850	601920	716500	595750	672400	651150	737050	711860	712470	710280	692680	705770	686750	715120	715760	1057400	1189700	1198300	1219200	1303800	1294800	1118400	--	--
Hmmp002124	146.06	118.06	145.053	C9H7NO	[M+H]+	Indole-3-carboxaldehyde	Alkaloids	Plumerane	487-89-8	1	9547.7	15074	14778	11225	21856	19541	22668	15810	10340	9380.6	9	14319	10754	18978	17964	18971	12607	20969	15629	13237	24446	20151	18739	17808	20179	C08493	--
Lmqp000427	146.08	82.07	145.074	C6H11NO3	[M+H]+	N-Methyl-Trans-4-Hydroxy-L-Proline	Amino acids and derivatives	Amino acids and derivatives	4252-82-8	3	114620	96748	97192	53110	114920	95639	111710	102680	80344	85805	71494	109710	89508	102540	102750	74882	127590	101790	228660	188730	189720	146420	176430	185610	172620	--	--
mws0567	146.09	87	145.085	C5H11N3O2	[M+H]+	4-Guanidinobutyric acid	Organic acids	Organic acids	463-00-3	3	135670	113450	107860	125040	131250	112770	96492	105290	141320	96690	97804	104120	88772	91109	80688	68165	79253	65967	658410	801390	636150	744700	705780	798870	766300	C01035	ko00330,ko01100
pme2380	145.01	101	146.022	C5H6O5	[M-H]-	α-Ketoglutaric acid	Organic acids	Organic acids	328-50-7	3	56712	45968	39745	74270	64004	66195	47295	26782	47122	35410	22638	20204	21800	17996	24223	28856	16722	29161	529700	520600	532610	562690	599410	519420	587240	C00026	ko00020,ko00040,ko00053,ko00220,ko00250,ko00300,ko00310,ko00340,ko00430,ko00630,ko00650,ko00660,ko01100,ko01110,ko01200,ko01210,ko01230
mws0924	145.05	101	146.058	C6H10O4	[M-H]-	2-Methylglutaric acid*	Organic acids	Organic acids	617-62-9	2	183130	217730	200130	187670	203630	230040	244590	194050	128120	203130	178450	164630	220660	200200	218090	242510	216970	202190	561250	594940	606910	598990	722090	635800	699510	--	--
Lmbn001609	145.05	83.05	146.058	C6H10O4	[M-H]-	2-Acetyl-2-Hydroxybutanoic Acid	Organic acids	Organic acids	-	3	34421	23698	22292	18820	50411	28720	23291	31800	24330	28184	33218	30168	23849	34355	27375	37108	31453	26651	36019	70483	68336	63413	79771	76125	60425	C06006	ko00290,ko01100,ko01110,ko01210,ko01230
mws0208	145.05	101	146.058	C6H10O4	[M-H]-	Adipic Acid*	Organic acids	Organic acids	124-04-9	2	281440	193910	266020	273720	327050	256980	247480	243590	264270	204460	231390	182020	239020	235540	247840	211070	234440	219020	656040	645570	735810	754210	715900	731530	751020	C06104	ko01100
Wmzn000227	145.06	109.04	146.058	C6H10O4	[M-H]-	2,2-Dimethylsuccinic acid	Organic acids	Organic acids	597-43-3	3	278980	276300	273410	258310	311650	285150	294570	296070	366240	328830	264440	153590	262610	243170	227270	196600	261060	202110	45138	39692	44700	46240	35056	46393	39069	--	--
mws1050	148.06	88	147.053	C5H9NO4	[M+H]+	O-Acetylserine	Amino acids and derivatives	Amino acids and derivatives	5147-00-2	2	1301900	1436000	1124900	1229700	1278800	1235500	1204800	1339400	1055100	99980	90944	96209	100630	124250	92936	74859	93519	98399	4974000	4362000	4019700	3602900	4507400	4255400	3849800	C00979	ko00270,ko00908,ko00920,ko01100,ko01110,ko01200,ko01230,ko04122
Zmzn000113	146.05	102.06	147.053	C5H9NO4	[M-H]-	L-threo-3-Methylaspartate	Amino acids and derivatives	Amino acids and derivatives	6061-13-8	1	137340	130470	114860	182910	141130	120620	176180	191860	181880	133470	101760	104780	172440	105730	127580	159360	164120	151500	602870	622530	827300	665280	692350	742630	696690	C03618	ko00630,ko00660,ko01100,ko01200
pme0014	148.06	84	147.053	C5H9NO4	[M+H]+	L-Glutamic acid	Amino acids and derivatives	Amino acids and derivatives	56-86-0	1	9051900	11093000	9537600	12879000	12352000	13165000	11542000	10786000	12554000	9233400	11153000	9588400	12448000	9695700	10008000	8146800	8879900	10988000	45448000	43125000	39358000	38913000	39453000	42164000	37883000	C00025	ko00220,ko00250,ko00330,ko00332,ko00340,ko00430,ko00480,ko00630,ko00650,ko00660,ko00860,ko00910,ko00970,ko01100,ko01110,ko01200,ko01210,ko01230,ko02010
MWSmce190	148.09	74.02	147.09	C6H13NO3	[M+H]+	(2S,3R,4S)-4-Hydroxyisoleucine	Amino acids and derivatives	Amino acids and derivatives	55399-93-4	3	75315	60858	75830	72342	63122	67588	73810	60563	38561	88624	87317	72169	73973	97826	96841	92879	90887	76868	122010	158000	120820	138300	89535	139210	121680	--	--
MWSmce608	148.1	74.02	147.09	C6H13NO3	[M+H]+	4-Hydoxy-L-Isoleucine	Amino acids and derivatives	Amino acids and derivatives	781658-23-9	3	61857	64453	74483	61251	69129	63061	71833	73922	61437	93119	75008	75330	61789	71726	59040	77157	109450	87867	105750	113040	133130	127700	119890	123830	151920	--	--
pmp001285	149.02	65.04	148.016	C8H4O3	[M+H]+	Phthalic anhydride	Phenolic acids	Phenolic acids	85-44-9	1	352740	384290	399370	398450	407450	326710	332910	326020	430260	352060	344660	339690	351970	361580	333910	374860	331440	340420	504480	479860	502800	447530	432210	442080	514840	--	--
Lmbn000216	147.03	57.03	148.037	C5H8O5	[M-H]-	3-Methylmalic acid*	Organic acids	Organic acids	152204-30-3	3	16478	22644	11474	21740	16071	21418	35767	29299	11333	9	9	9	13881	25079	12424	21020	9	11160	289180	370040	396110	374680	314750	374820	438100	C06032	ko00290,ko00660,ko01100,ko01210,ko01230
Zmyn000247	147.03	57.03	148.037	C5H8O5	[M-H]-	2-Hydroxyglutaric Acid*	Organic acids	Organic acids	13095-48-2	3	9	9	9	19591	15212	20468	23586	24158	19447	9	9	9	17774	9	9	13267	13762	9911.8	313350	286500	370810	347880	256920	372690	447230	C03196	ko00310,ko01100
pmb2826	147.03	87.1	148.037	C5H8O5	[M-H]-	L-Citramalic acid	Organic acids	Organic acids	6236/9/5	1	9	9	9230.5	9	9	9	9	9	9	9	9	9	9	9	9	9	9	9	404190	598670	599580	605590	460460	586860	668950	C02614	ko00660,ko01100
ML10171848	147.03	85.03	148.037	C5H8O5	[M-H]-	D-Arabinono-1,4-lactone	Others	Saccharides and Alcohols	2782/9/4	1	4207.8	9	3615.3	9759.7	8150	9	9	9	9	10055	8751.7	5793.1	9848.6	4956	5175.7	6982.4	6966.1	4251.2	102930	156520	133480	174170	155770	153900	143030	C00652	--
MWS3036	147.03	85.03	148.037	C5H8O5	[M-H]-	3-Hydroxyglutaric acid	Organic acids	Organic acids	638-18-6	3	9	9	9	9	9	9	9	9	9	9	9133.8	6482.2	9	8383.2	7184	9	9	9	148180	204980	162390	210770	226660	224790	171690	--	--
Lmgp000796	150.06	61.01	149.048	C8H7NO2	[M+H]+	4-Hydroxymandelonitrile	Alkaloids	Phenolamine	13093-65-7	1	561850	600260	607950	695890	697630	698410	658300	695720	639650	730300	695250	610260	698200	763760	730910	577700	589080	494480	3137700	3164800	2540900	2699700	2897700	2867700	2801100	C00650	--
pme1210	150.06	61	149.051	C5H11NO2S	[M+H]+	L-Methionine	Amino acids and derivatives	Amino acids and derivatives	63-68-3	1	553090	544880	533380	776080	652360	749180	764340	816810	762890	650860	699500	744000	750030	648370	710470	533180	552120	609670	2496700	2834600	2993800	2784500	2813900	2554000	2708600	C00073	ko00270,ko00966,ko00970,ko01100,ko01110,ko01210,ko01230
mws0847	150.08	133	149.07	C6H7N5	[M+H]+	1-Methyladenine	Nucleotides and derivatives	Nucleotides and derivatives	5142-22-3	2	8703	10525	12368	6278.1	6669.5	15447	12669	16844	10727	12927	11842	10724	12150	6404.3	11836	14254	12438	9197.9	36626	56554	38655	52162	53854	51532	46615	C02216	--
mws0262	149.01	87	150.016	C4H6O6	[M-H]-	L-Tartaric acid	Organic acids	Organic acids	87-69-4	2	75486	86601	90993	112420	126430	96076	98797	119970	99666	119500	121040	116410	107030	102040	97874	97295	108430	94262	270750	246930	240260	275320	272820	273670	236110	C00898	ko00630,ko01100
MWSmce682	149.05	59.01	150.053	C5H10O5	[M-H]-	DL-Xylose	Others	Saccharides and Alcohols	25990-60-7	3	108810	110230	114260	138450	119490	120820	159010	128680	105180	91355	92844	68410	97596	116930	91091	91832	118150	134380	255090	238130	314130	311550	256730	310310	311270	--	--
Zmgn000173	149.05	75.01	150.053	C5H10O5	[M-H]-	D-Ribose	Others	Saccharides and Alcohols	50-69-1	1	291510	338070	266600	291260	295380	279690	340910	332760	279420	301840	305650	331870	351580	384750	362860	300240	314650	413160	594160	570390	551670	726980	729350	665060	714990	C00121	ko00030,ko01100,ko02010
MWSmce676	149.05	59.01	150.053	C5H10O5	[M-H]-	D-Arabinose	Others	Saccharides and Alcohols	28697-53-2	3	124610	91642	108450	76644	124190	126300	131810	150600	136130	116910	112320	74046	129890	128800	101050	110610	116740	142450	271900	279360	349510	366080	268040	329570	303620	C00216	--
pmf0420	149.06	74.9	150.068	C9H10O2	[M-H]-	Benzyl acetate	Organic acids	Organic acids	140-11-4	3	399410	455950	506430	427520	458700	473180	444440	484530	478790	423610	410190	475970	450260	367070	377520	416380	420010	401760	115580	117380	122590	135720	159120	184140	206060	C15513	--
mws0921	149.06	131	150.068	C9H10O2	[M-H]-	p-Coumaryl alcohol	Phenolic acids	Phenolic acids	3690/5/9	3	117070	104120	124100	145740	137250	129750	144760	140610	151290	132570	96594	118080	134320	158960	151310	143670	125030	129720	106340	93165	109710	118860	139530	112150	136970	C02646	ko00940,ko01100,ko01110
pme1109	152.06	135	151.049	C5H5N5O	[M+H]+	Guanine	Nucleotides and derivatives	Nucleotides and derivatives	73-40-5	2	60561	62839	61462	110870	83368	77163	135380	146780	150160	113920	99717	112080	95055	91075	106070	127940	92952	136020	107340	116140	110460	114500	108730	108110	100350	C00242	ko00230,ko01100
pme0183	152.06	135	151.049	C5H5N5O	[M+H]+	Isoguanine	Nucleotides and derivatives	Nucleotides and derivatives	3373-53-3	3	40719	33102	40657	56255	33404	33354	68490	64612	45026	51162	25997	60801	45081	62608	40432	61398	64871	71487	75617	72537	68304	84237	65749	77591	75507	--	--
pme0256	151.03	151	152.033	C5H4N4O2	[M-H]-	Xanthine	Nucleotides and derivatives	Nucleotides and derivatives	69-89-6	2	9	9	9	9	35069	9	36452	9	9	9	9	9	30295	9	25711	9	9	9	121190	72654	92516	81902	164540	102130	130270	C00385	ko00230,ko00232,ko01100,ko01110
MWS2984	153.05	136.03	152.045	C4H4N6O	[M+H]+	8-Azaguanine	Nucleotides and derivatives	Nucleotides and derivatives	134-58-7	3	11651	10491	8307.8	12855	19582	15616	18999	23136	21118	18113	18732	18719	20875	11799	20430	26666	19846	25639	126490	92095	111660	91719	139490	106980	110510	--	--
MWSmce040	153.05	65.04	152.047	C8H8O3	[M+H]+	Isovanillin	Phenolic acids	Phenolic acids	621-59-0	3	44725	45044	40764	38983	47512	43246	31572	30880	63777	40938	23439	41953	37658	25910	24901	30072	30624	37812	123900	113590	128630	118980	145100	117980	146700	--	--
MWSmce363	151.04	108.02	152.047	C8H8O3	[M-H]-	2,5-Dihydroxyacetophenone	Phenolic acids	Phenolic acids	490-78-8	2	47149	49227	54625	69850	61811	71485	70958	59813	64129	44928	41755	48457	36589	30931	28568	31056	37330	39179	116400	145880	172610	193630	189930	198410	225530	--	--
MWS1846	151.04	93.03	152.047	C8H8O3	[M-H]-	Phenoxyacetic acid	Phenolic acids	Phenolic acids	122-59-8	3	19727	27124	22960	42193	25719	35986	55045	40998	24868	18548	28782	17941	22360	27952	24947	22257	25598	26898	56206	53371	42426	55152	37197	56938	54803	C02181	--
mws0458	151.04	136	152.047	C8H8O3	[M-H]-	Vanillin	Phenolic acids	Phenolic acids	121-33-5	2	51118	69100	112680	42585	70443	84356	37765	62603	52605	85817	40548	62076	85384	53722	63407	40831	90507	36424	29660	41676	48066	43859	24492	30331	27916	C00755	ko00998,ko01100,ko01110
pma0675	153.05	135.04	152.047	C8H8O3	[M+H]+	o-Anisic acid	Phenolic acids	Phenolic acids	579-75-9	3	144970	147300	166620	151280	130150	137230	161230	133230	163730	47934	59400	54799	47806	57186	46901	58028	49872	42020	2083200	2291900	2376800	2266000	1938500	1766800	1975800	--	--
mws0213	151.06	71	152.068	C5H12O5	[M-H]-	Ribitol*	Others	Saccharides and Alcohols	488-81-3	3	9	9	9	13073	9	9	9	9	9	9	9	9	9	9	9	9	9	9	86456	109090	106100	129480	100120	103140	135670	C00474	ko00040,ko00740,ko01100
mws0437	151.06	71	152.068	C5H12O5	[M-H]-	D-Arabitol*	Others	Saccharides and Alcohols	488-82-4	3	20504	10922	9	9	11897	13295	20894	11905	9	18031	14253	20386	19253	9	9	9	9	24876	52100	100700	96783	103710	83215	91552	88858	C01904	ko00040,ko01100
MWS1962	153.13	83.05	152.12	C10H16O	[M+H]+	cis-Citral	Organic acids	Organic acids	5392-40-5	3	10854	9768.7	14283	12953	11652	12973	12643	14508	12194	10845	10479	12482	11529	11642	12492	11977	11231	12472	72543	60696	65129	59768	73805	80861	72584	C09847	ko01110
mws0183	153.02	109.03	154.027	C7H6O4	[M-H]-	3,4-Dihydroxybenzoic acid (Protocatechuic acid)*	Phenolic acids	Phenolic acids	99-50-3	3	2833900	2630600	2860300	2263000	2430100	2186500	2342100	2759700	2456600	1031900	1051300	680880	956820	1182900	798620	951260	754930	865400	1272800	1527000	1369300	1613400	1611900	1601200	1636600	C00230	ko01100,ko01110
mws0180	153.02	109.03	154.027	C7H6O4	[M-H]-	2,5-Dihydroxybenzoic acid; Gentisic Acid*	Phenolic acids	Phenolic acids	490-79-9	3	1051400	1032200	1094500	1104900	938000	789650	920150	924470	906890	383170	364140	320450	352150	379550	329740	332690	415670	340390	556540	580580	573130	747650	630400	591200	673490	C00628	ko00350,ko01100
mws0254	156.08	110	155.069	C6H9N3O2	[M+H]+	L-Histidine	Amino acids and derivatives	Amino acids and derivatives	71-00-1	1	30110000	31304000	31579000	33033000	32875000	33403000	33556000	34175000	31538000	25301000	24846000	24910000	25669000	25569000	26318000	25538000	24715000	26277000	2795700	2606700	2619200	2445700	2522200	2818700	2887400	C00135	ko00340,ko00410,ko00970,ko01100,ko01110,ko01230,ko02010
mws2124	154.98	78.8	155.982	C2H5O6P	[M-H]-	2-Phosphoglycolate	Organic acids	Organic acids	13147-57-4	3	33196	41022	30582	44568	37677	41214	42214	19792	36573	43612	38050	40148	48937	23254	25132	30194	28624	47353	70916	63934	90681	87308	57868	130610	142320	--	--
pmf0174	157.16	157.2	158.167	C10H22O	[M-H]-	1-Decanol	Others	Saccharides and Alcohols	112-30-1	3	3661100	3751900	3664100	3678000	3599700	3768200	3600500	3397400	3520200	3710100	3616100	3457700	3591400	3485200	3685100	3497700	3783600	3540500	4688700	4360600	4556900	4829200	4727700	4681800	4599700	C01633	--
Lmbn001467	158.08	116.07	159.09	C7H13NO3	[M-H]-	5-Acetamidopentanoic Acid	Organic acids	Organic acids	1072-10-2	3	44177	35632	38042	37029	33663	28184	36133	33222	38255	17273	14042	18021	19692	15215	19654	24234	16176	18015	52368	48597	32450	47898	55086	53058	49640	C03087	ko00310,ko01100
Zmjn001813	159.07	97.06	160.074	C7H12O4	[M-H]-	Pimelic acid*	Organic acids	Organic acids	111-16-0	3	9	9	15947	16954	13487	13143	14324	8037.8	8788.5	7359.8	9	9	9	9	12384	9	9	9	18892	12130	15983	19767	15965	20978	14240	C02656	ko00780,ko01100
Lmbn002072	159.07	97.07	160.074	C7H12O4	[M-H]-	2-Propylsuccinic acid*	Organic acids	Organic acids	618-57-5	3	10940	4945.8	6640	10400	9	10226	7841.5	9478.5	8994	9892.2	9	9	10956	9	9	6605.5	6613.2	6057.4	12041	14346	11976	9843	16485	13856	17041	C16657	--
mws0005	161.11	144	160.1	C10H12N2	[M+H]+	Tryptamine	Alkaloids	Plumerane	61-54-1	1	129650	133670	130120	140240	111060	104860	118860	118240	129230	432050	422870	415780	369550	336450	328080	343400	365310	365790	49350000	50154000	48190000	50503000	51632000	51512000	47258000	C00398	ko00380,ko00901,ko01100,ko01110
NK10246260	162.06	116.05	161.048	C9H7NO2	[M+H]+	2,4-Dihydroxyquinoline	Alkaloids	Quinoline alkaloids	86-95-3	3	9	9	9	9	9	9	9	9	9	9196.5	9	9	9	9	9	9	9	9	16235	20946	15744	24168	28950	21642	21603	C16716	--
mws1550	162.06	73.1	161.051	C6H11NO2S	[M+H]+	S-Allyl-L-cysteine	Amino acids and derivatives	Amino acids and derivatives	21593-77-1	3	5723.9	8038.5	6504	5533.7	6229	9	6911.1	10781	9	5482.2	6162.7	5489.6	7131.1	4411.3	5183.2	9	9	9	131340	113640	114160	118060	131870	127240	123350	C16759	--
mws1346	162.08	98	161.069	C6H11NO4	[M+H]+	DL-2-Aminoadipic acid	Alkaloids	Alkaloids	542-32-5	3	1569500	1867800	1114000	2042900	2232500	1525700	1656700	2465400	2062700	4019800	3354200	5066100	4353300	4015500	4514000	4466100	5003800	4885300	1452300	1195500	1275700	1276800	1440100	1273000	1385000	C00956	ko00300,ko00310,ko00311,ko01100,ko01110,ko01210,ko01230
pme3382	160.06	98	161.069	C6H11NO4	[M-H]-	N-Acetyl-L-threonine	Amino acids and derivatives	Amino acids and derivatives	17093-74-2	3	12060	11606	13184	12006	17406	15568	16445	21483	11891	9589.2	15539	12648	11946	10655	23115	12887	5914.2	12864	34780	30448	34598	50561	38566	48913	34551	--	--
pme2761	161	73	162.016	C5H6O6	[M-H]-	4-Hydroxy-2-oxoglutaric acid	Organic acids	Organic acids	1187-99-1	3	40159	23035	9	9	34109	27115	44999	35598	47583	53558	41340	62917	42584	56941	47301	9	57802	46290	165060	189670	216440	195400	208510	219890	162140	C01127	ko00630,ko01100
pme2914	161.05	99	162.053	C6H10O5	[M-H]-	3-Hydroxy-3-methylpentane-1,5-dioic acid	Amino acids and derivatives	Amino acids and derivatives	503-49-1	1	164310	173200	191980	182880	225800	214420	195620	194680	206430	134510	85865	109710	144610	154850	136820	142900	130400	114620	658750	784640	966810	1017600	785320	907750	915070	C03761	--
MWS0559	161.05	71.01	162.053	C6H10O5	[M-H]-	1,6-anhydro-β-D-glucose	Others	Saccharides and Alcohols	498-07-7	3	115650	96593	119490	108690	116940	105730	195290	144940	148590	96240	68674	92924	98049	131500	90032	102750	153570	180640	180110	243120	250300	249050	219560	234600	279540	--	--
Lmqp008175	163.08	103.05	162.068	C10H10O2	[M+H]+	Methyl Cinnamate	Phenolic acids	Phenolic acids	103-26-4	3	9	9	9	9	9	9	9	9	9	9	9	9	9	2169	9	9	9	9	53937	55003	52629	58711	73002	74560	74675	C06358	--
pmf0440	163.08	91.1	162.068	C10H10O2	[M+H]+	4-MethoxycinnaMaldehyde	Phenolic acids	Phenolic acids	1963-36-6	2	18243	22644	26503	26312	25921	23519	24549	21855	24679	22433	20239	26956	17220	20500	23937	21480	22947	24972	27634	32979	39028	34339	50901	49962	48717	C10475	--
Lmbp000123	164.07	56.05	163.067	C6H13NO2S	[M+H]+	L-Homomethionine	Amino acids and derivatives	Amino acids and derivatives	25148-30-5	1	1339700	1559000	1113200	1130700	1143800	1178800	1109900	1067300	1434100	1522200	1101100	1277600	1506200	1296500	1266000	1504500	1386700	1398500	1399700	1720200	1498700	1475900	1398300	1536900	1375100	C17213	ko00966,ko01110,ko01210
mws1641	165.04	120.02	164.033	C6H4N4O2	[M+H]+	Lumazine	Nucleotides and derivatives	Nucleotides and derivatives	487-21-8	3	12239	17113	14118	16184	14452	14767	14434	20266	15030	15164	15482	15259	16169	15081	15731	20033	19969	16291	43105	41425	39314	46255	55437	50025	53724	C03212	--
pme1439	165.05	119	164.047	C9H8O3	[M+H]+	p-Coumaric acid	Phenolic acids	Phenolic acids	501-98-4	2	414520	402300	385950	587560	584850	564440	504310	678460	502700	240250	238420	224830	297760	295310	247720	329860	327280	358970	182660	167680	195420	249510	176840	268910	233080	C00811	ko00130,ko00350,ko00940,ko00950,ko00998,ko01100,ko01110
Lmmn001643	163.04	119.05	164.047	C9H8O3	[M-H]-	2-Hydroxycinnamic acid	Phenolic acids	Phenolic acids	583-17-5	3	3579000	3581300	3466900	3828900	3538000	3530600	4225500	4485900	4157000	3448000	3141700	3378200	3317900	3395200	3262300	2941900	2853600	2820000	380550	463410	501120	459640	442600	413780	506980	C01772	ko00360,ko00940,ko01100,ko01110
MWSCX015	165.05	91.05	164.047	C9H8O3	[M+H]+	(E)-3-(3,4-dihydroxyphenyl)acrylaldehyde	Phenolic acids	Phenolic acids	-	3	753800	778760	759130	1095700	1108400	1054300	1143800	1317400	902570	425750	392650	397120	477340	540650	513110	613360	644190	709290	314140	364690	345380	271320	329150	341160	434380	C10945	ko00940,ko01110
MWSCX017	165.05	119.05	164.047	C9H8O3	[M+H]+	4-hydroxyphenyl acrylaldehyde	Others	Others	-	3	417740	405730	460660	634380	609460	611710	740730	615870	522790	225440	202220	253650	336600	263320	290300	400090	339410	357900	218420	211140	188300	194330	151470	204770	182560	--	--
MWSmce248	163.04	119.05	164.047	C9H8O3	[M-H]-	3-Hydroxycinnamic Acid	Phenolic acids	Phenolic acids	14755-02-3	3	2079200	2190300	2243300	2011100	2219300	2316600	2630400	2801800	2648500	1868400	1707700	1911900	2077200	2089700	2099500	1670800	1683800	2494000	311680	278270	314430	365630	306900	319800	337670	C12621	ko00360,ko01100
pme3083	164.04	120	165.043	C8H7NO3	[M-H]-	2-(Formylamino)benzoic acid	Phenolic acids	Phenolic acids	3342-77-6	3	571880	623350	584170	971400	601170	753600	786110	799010	840020	326210	260170	305780	432910	333680	433960	447510	487580	506560	110720	108120	122230	95643	114040	107360	115500	C05653	ko00380,ko01100
pme2617	166.05	102	165.046	C5H11NO3S	[M+H]+	L-Methionine Sulfoxide	Amino acids and derivatives	Amino acids and derivatives	3226-65-1	2	4191300	4650600	4545500	4212600	4800000	4493300	4314200	4537000	4149200	3849000	3549500	3833500	4188100	4122900	3866700	3860100	3648900	4294900	16307000	15842000	16633000	18140000	17198000	16346000	16655000	C02989	ko00270
MWS4525	166.07	124.05	165.065	C6H7N5O	[M+H]+	6-O-methylguanine	Nucleotides and derivatives	Nucleotides and derivatives	20535-83-5	3	3185.2	9	4572.6	5379.4	9	3667.7	9	9	2565	4162.8	4506.5	3955.4	3752.7	3585.4	3850.6	9	3952.2	4004.1	66651	53640	53994	51877	57779	57310	52323	--	--
pme0021	166.09	120.08	165.07	C9H11NO2	[M+H]+	L-Phenylalanine	Amino acids and derivatives	Amino acids and derivatives	63-91-2	1	1374600	1292200	1342000	1470900	1591900	1465800	1536700	1735900	1564900	1654000	1507700	1834000	1594600	1750600	1655300	1788400	1829600	1793300	5042000	5045600	4952000	5158100	5973000	5858100	5709300	C00079	ko00360,ko00400,ko00460,ko00940,ko00960,ko00966,ko00970,ko00998,ko01100,ko01110,ko01210,ko01230,ko02010
pme0282	165.02	77.04	166.027	C8H6O4	[M-H]-	Phthalic acid	Phenolic acids	Phenolic acids	88-99-3	1	9	9	9	9	9	9	9	9	9	9	9	9	9	9	15134	9	9	9	46160	42593	52072	59914	48340	38029	46874	C01606	ko01100,ko02010
pmc0274	167.1	121.1	166.031	C6H6N4S	[M+H]+	6-Methylmercaptopurine	Nucleotides and derivatives	Nucleotides and derivatives	50-66-8	3	1865800	1902500	1909700	2146900	2107400	2095000	2312400	2277200	1986100	2288500	2179400	2322500	2275400	2372600	2278300	2588600	2653800	2398000	6371200	6594700	6858500	6862100	7800700	7796200	7564000	C16614	--
mws0344	165.04	75	166.048	C5H10O6	[M-H]-	D-Xylonic acid	Organic acids	Organic acids	526-91-0	1	404430	722080	839750	1133000	764970	880180	1023900	889870	919850	1431800	1196500	988970	1185900	1199300	964230	1067700	1037200	1077600	5738200	7828600	7067500	8630900	5851300	8360500	7654400	C00502	ko00040,ko01100
Lmgp002595	167.07	121.03	166.063	C9H10O3	[M+H]+	Acetovanillone	Phenolic acids	Phenolic acids	498-02-2	3	18264	20015	12343	18636	12915	11043	16686	12934	10205	32592	27054	29022	31302	29970	26469	36850	29392	30547	83252	91910	101930	98850	92557	101190	88820	C11380	--
MWS1839	165.06	92.03	166.063	C9H10O3	[M-H]-	Ethylparaben	Phenolic acids	Phenolic acids	120-47-8	3	7366	8213.2	10375	13262	9369.9	10699	10536	6613.8	10707	9570.5	8297.5	7706.9	8810.8	13073	8677.7	7361.7	11158	12407	4340.7	3576.6	2713.8	4888.3	5607	4573.9	3526.8	--	--
pmn001681	165.09	149.06	166.099	C10H14O2	[M-H]-	1-(4-Methoxyphenyl)-1-propanol	Phenolic acids	Phenolic acids	5349-60-0	2	118180	145800	113700	182150	196590	175740	198420	228180	259240	263280	303010	249470	223610	222890	232290	241270	261590	295460	97970	114050	160450	167860	205050	189390	186060	--	--
Zmjp000624	168.06	150.05	167.058	C8H9NO3	[M+H]+	Pyridoxal	Others	Vitamin	66-72-8	3	9302.3	12872	12447	8929	13372	12388	10902	15014	11712	8145.7	5935.7	7502.5	8921	6520.4	8424.4	7815	7207	9048.1	54519	55175	69339	60626	62597	69159	65019	C00250	ko00750,ko01100
NK10253223	168.06	94.06	167.058	C8H9NO3	[M+H]+	2-Amino-3-methoxybenzoic acid	Phenolic acids	Phenolic acids	3177-80-8	3	11502	11021	18501	9008.9	13114	18950	10351	18672	13917	5938.6	9104.1	11222	12375	7145.3	7633	7340.3	6562	6359.6	66890	63036	52814	64242	60394	66691	70329	C05831	ko00380
Hmtp000776	168.07	105.03	167.059	C8H9NO3	[M+H]+	4,5,6-Trihydroxy-2-cyclohexen-1-ylideneacetonitrile	Alkaloids	Alkaloids	-	3	37990	35760	39673	34692	35730	40483	47591	42700	38647	44785	43307	41353	45250	50037	45141	50132	57944	49075	122860	118470	129540	148940	163160	154400	151730	--	--
mws2125	166.98	78.7	167.982	C3H5O6P	[M-H]-	Phosphoenolpyruvate	Organic acids	Organic acids	138-08-9	3	9	9	9	12525	9	6565	6936.8	9	9	11768	9	9122.2	11705	12531	9	5610.5	14403	9201.2	231350	321220	376730	348340	309490	361150	350200	C00074	ko00010,ko00020,ko00400,ko00440,ko00620,ko00710,ko00998,ko01100,ko01110,ko01200,ko01230
mws0028	167.03	108.02	168.042	C8H8O4	[M-H]-	Vanillic acid	Phenolic acids	Phenolic acids	121-34-6	2	14628	22888	30128	24423	26118	26996	28064	35043	26671	21514	14314	16407	22812	23011	14173	19442	13638	14881	11262	17252	16344	19202	16440	12232	19436	C06672	--
Zmsp001834	169.05	65	168.042	C8H8O4	[M+H]+	2,6-Dimethoxy-1,4-benzoquinone	Quinones	Quinones	530-55-2	1	28304	25453	24361	28197	25680	28226	22566	28061	18121	17170	21635	17852	25482	25567	24827	21104	21114	18549	213420	184660	205730	209660	226200	227340	213270	C10331	--
MWSmce501	167.04	108.02	168.042	C8H8O4	[M-H]-	Protocatechuic Acid Methyl Ester	Phenolic acids	Phenolic acids	2150-43-8	3	899900	880450	957550	1558900	1218700	1478400	1705200	1617800	1758900	632720	660760	671630	559570	800490	599000	659400	579690	607920	105650	122650	147210	140720	133890	147730	163500	--	--
Hmbp001276	169.05	65.03	168.042	C8H8O4	[M+H]+	Gallacetophenone	Phenolic acids	Phenolic acids	528-21-2	1	92948	91790	88616	99092	102980	112360	79320	71331	104700	43071	26726	29739	33882	26315	28877	37332	30854	34292	641980	661480	703800	697500	668260	617950	674950	--	--
pme1383	170.08	134.1	169.074	C8H11NO3	[M+H]+	Pyridoxine	Others	Vitamin	65-23-6	1	50466	53541	55061	73071	56193	56892	52307	55466	62670	28262	26146	26177	23705	24601	19966	28607	29936	30843	463200	412130	434320	435660	430080	463250	459570	C00314	ko00750,ko01100
pme0181	170.09	124	169.085	C7H11N3O2	[M+H]+	3-Methyl-L-Histidine	Amino acids and derivatives	Amino acids and derivatives	368-16-1	3	32216	30700	38845	51686	32720	35701	40018	31161	26419	24756	28583	25265	33639	28059	23171	27718	27688	23049	195380	348260	325600	247040	276410	312970	568860	C01152	ko00340,ko01100
Zmzn000078	168.99	78.96	169.998	C3H7O6P	[M-H]-	Dihydroxyacetone phosphate	Others	Saccharides and Alcohols	1957/4/5	1	9	9	9	23263	9	9	9	9	9	9	30770	27526	9	9	9	9	23231	9	116560	183510	186150	194040	116130	209780	200530	C00111	ko00010,ko00040,ko00051,ko00052,ko00561,ko00562,ko00564,ko00640,ko00710,ko00760,ko01100,ko01110,ko01200,ko01230
pme3186	169	79	169.998	C3H7O6P	[M-H]-	DL-Glyceraldehyde-3-phosphate	Organic acids	Organic acids	591-59-3	3	23738	33322	41186	44017	36185	42367	36514	30377	34759	9	9	9	9	9	9	9	9	9	945000	837470	801720	976930	1065600	1047700	1009800	C00661	--
Xmbp001692	171.03	81.03	170.022	C7H6O5	[M+H]+	2,4,6-Trihydroxybenzoic acid	Phenolic acids	Phenolic acids	83-30-7	1	96595	73983	67019	118990	107220	84423	84087	73238	93186	191590	203680	170310	190100	175430	201820	145940	175320	163520	19762000	23951000	24201000	26145000	25343000	25139000	26152000	--	--
mws0024	169.01	125	170.022	C7H6O5	[M-H]-	Gallic acid	Tannins	Tannin	149-91-7	1	2514500	2506100	2561200	3817200	3048400	2610900	2793300	2638700	2516900	7237400	6081900	6112500	5214100	4999800	4715400	4481900	4317000	4423100	45559000	53500000	57914000	59434000	57711000	62120000	62511000	C01424	--
ML10176345	171.03	109.03	172.037	C7H8O5	[M-H]-	3-Dehydroshikimic acid	Organic acids	Organic acids	2922-42-1	1	27317	43166	22002	36394	39820	47156	40460	50182	39726	19891	31454	36999	29693	24593	20793	20782	32579	13960	1777100	1823100	2003300	1773600	2151200	2202100	2137500	C02637	ko00400,ko01100,ko01110,ko01230
MWSmce584	138.09	77.04	173.061	C8H11NO	[M-Cl]+	Tyramine	Alkaloids	Alkaloids	60-19-5	2	41684	43385	58823	47757	71487	74614	38379	51419	43296	160880	182300	194080	170310	202000	201280	149010	158690	158580	431610	456510	393050	407420	355900	407450	354390	--	--
MA10039492	173.01	71.03	174.016	C6H6O6	[M-H]-	Dehydroascorbic acid	Others	Vitamin	490-83-5	2	155700	223200	241240	280970	235430	288060	208740	244040	246470	226450	240480	217330	220170	243750	212220	228900	235970	205470	8512400	12100000	11655000	12330000	11108000	13515000	13734000	C05422	ko00053,ko00480,ko01100
pme3009	175.02	99	174.016	C6H6O6	[M+H]+	Trans-Citridic acid	Organic acids	Organic acids	4023-65-8	2	826390	806140	785240	900960	862970	738090	874760	801970	918590	944240	810620	870430	964280	975950	783260	824340	808180	823750	1709900	1830200	1049900	1507000	1466600	1634600	1705800	C02341	ko00660,ko01100
mws0154	173.05	93	174.053	C7H10O5	[M-H]-	Shikimic acid	Organic acids	Organic acids	138-59-0	1	12624	24988	29904	15742	24663	16737	23698	24058	20666	25987	17358	22870	14609	13328	17584	20851	19878	25144	1517600	2102800	2024600	2611800	1751600	2729000	2927200	C00493	ko00400,ko01100,ko01110,ko01230
MWS4471	173.06	58.03	174.064	C6H10N2O4	[M-H]-	N-Alpha-Acetyl-L-Asparagine	Amino acids and derivatives	Amino acids and derivatives	4033-40-3	3	12508	9	9	9	9	9	9	10349	9	14724	9	10766	15583	9	13556	9	9	9	856700	873460	869630	919450	1044000	814080	1084600	--	--
Zmyn000155	173.11	131.08	174.1	C7H14N2O3	[M-H]-	N-α-Acetyl-L-ornithine	Amino acids and derivatives	Amino acids and derivatives	6205/8/9	2	192530	210830	192630	193680	228740	196640	235570	223800	185140	122110	124650	107600	149920	157580	129140	152240	162740	148110	4306300	4792900	4538100	4891800	4921000	4791100	5055900	C00437	ko00220,ko01100,ko01110,ko01210,ko01230
MWSmce119	175.11	70.06	174.112	C6H14N4O2	[M+H]+	L-Arginine	Amino acids and derivatives	Amino acids and derivatives	74-79-3	1	16936	22812	17940	20483	22878	25614	21311	12722	28065	17276	10849	15709	17472	17804	15488	18660	22020	18212	502960	590290	780270	537160	605000	454850	601200	C00062	ko00220,ko00261,ko00330,ko00472,ko00970,ko01100,ko01110,ko01230,ko02010
pme2559	174.04	88	175.048	C6H9NO5	[M-H]-	N-Acetyl-L-Aspartic Acid	Amino acids and derivatives	Amino acids and derivatives	997-55-7	2	41744	45701	46526	63050	46399	54809	37649	51568	49082	41995	51380	36822	38293	40295	74412	50952	38560	40356	27368	25495	30469	27852	29802	40905	31597	C01042	ko00250,ko01100
pme0008	176.1	113	175.096	C6H13N3O3	[M+H]+	L-Citrulline	Amino acids and derivatives	Amino acids and derivatives	372-75-8	3	90624	79696	62947	62097	83814	74098	62992	92357	60404	108720	96363	106750	139510	167090	115030	142500	107060	118010	465650	806940	522760	724760	579020	632110	536940	C00327	ko00220,ko01100,ko01110,ko01230
mws4175	175.02	85.03	176.032	C6H8O6	[M-H]-	D-Glucurono-6,3-lactone	Others	Saccharides and Alcohols	32449-92-6	2	9	9	9	9	9	9	9	9	9	9	9	5929.5	9	9	9	9	9	9	449650	509390	604680	505260	452060	586770	597290	C02670	ko00053,ko01100
Lmbn001754	175.06	115.04	176.068	C7H12O5	[M-H]-	3-Isopropylmalic Acid*	Organic acids	Organic acids	921-28-8	2	9	9	9	9	9	9	9	9	9	9	9	9	7465.2	10406	9	9	9	9	152680	203710	275360	231590	260030	271410	276110	C04411	ko00290,ko01100,ko01110,ko01210,ko01230
pmf0367	177.02	88.9	178.027	C9H6O4	[M-H]-	5,7-Dihydroxychromone	Others	Others	31721-94-5	2	7261.7	1672.1	4350.1	9	9	9	9	8728.3	9	9	9	9	9	9	9	9	9	9	9986.2	12789	17107	11645	10088	14759	19950	C09001	--
mws1013	177.02	133.2	178.027	C9H6O4	[M-H]-	Esculetin	Lignans and Coumarins	Coumarins	305-01-1	2	43914	59533	51974	22687	30846	38577	36418	39998	39082	33420	26265	32772	26674	32344	29459	22782	18339	16505	259620	241120	360260	250880	329990	259650	321180	C09263	--
Jmzn006005	177.06	117.04	178.063	C10H10O3	[M-H]-	3,4-methylenedioxy cinnamyl alcohol	Lignans and Coumarins	Lignans	58095-76-4	1	864900	898910	764160	1291900	1414700	1225800	1104800	1077700	1066600	836330	847500	838010	920280	798170	749110	731070	775690	767100	1254800	1278900	1614300	1558400	1602000	1581100	1607700	--	--
mws0009	179.07	91	178.063	C10H10O3	[M+H]+	Coniferaldehyde	Phenolic acids	Phenolic acids	20649-42-7	3	4420.9	3182.4	3534.9	3820.6	4255.4	1260.4	4845.2	5476.3	2676.8	5063.8	2227	5429.6	4634.7	4220.2	4040.1	5192.1	2530	3861.6	10149	13223	12523	8740.5	15531	11276	10092	C02666	ko00940,ko01100,ko01110
pmb2795	177	145	178.063	C10H10O3	[M-H]-	4-Methoxycinnamic acid*	Phenolic acids	Phenolic acids	830-09-1	3	287600	300620	332960	523350	488790	441770	423370	441690	414230	338150	336270	312180	336430	311970	309720	300520	280060	335670	520590	548440	554330	564830	609630	577930	648340	--	--
mws1200	177	145	178.063	C10H10O3	[M-H]-	Trans-4-Hydroxycinnamic Acid Methyl Ester	Phenolic acids	Phenolic acids	19367-38-5	1	708990	710690	712740	1133700	1153200	994150	1074700	892200	981860	760930	782970	770750	717700	708440	660910	706150	646620	658210	971310	1162900	1140600	1231300	1242800	1231400	1227900	--	--
mws1195	179.07	147.1	178.063	C10H10O3	[M+H]+	p-Coumaric acid methyl ester*	Phenolic acids	Phenolic acids	3943-97-3	3	1962	5113.3	3540.3	2950.7	4929.2	3351.6	2746.9	3146.2	3527.9	4322.5	3338.5	2950.5	2761.9	2172.7	3538	1769.5	4336.2	3736.7	27351	25567	28015	31493	32711	42942	34904	--	--
pmb0786	180.09	163.06	179.079	C6H13NO5	[M+H]+	D-Glucosamine	Others	Saccharides and Alcohols	3416-24-8	3	393090	165550	267320	362130	235890	175980	392190	245130	609040	564650	618620	484340	638900	264460	581990	536670	577750	503800	237440	462010	543760	395600	257310	430470	417410	C00329	ko00520,ko01100
mws2212	179.03	135.05	180.042	C9H8O4	[M-H]-	Caffeic acid	Phenolic acids	Phenolic acids	331-39-5	3	258470	240420	272930	352560	295470	258420	303620	256500	252520	164280	123630	145200	127470	134100	123740	189870	200210	128470	147830	246980	259850	252720	244050	269140	230390	C01197	ko00940,ko01100,ko01110
pmf0138	179.06	59	180.063	C6H12O6	[M-H]-	D-Mannose*	Others	Saccharides and Alcohols	3458-28-4	3	3623800	4162400	3493800	5098300	4878400	4451200	8507900	5007200	5863000	4919500	3516800	3926300	5200400	4524500	5219500	4660400	5656500	5438000	8254300	9867100	9732000	11991000	11436000	9749400	10960000	C00159	ko00051,ko00052,ko00520,ko01100,ko02010
mws1164	179.06	59.01	180.063	C6H12O6	[M-H]-	D-Fructose*	Others	Saccharides and Alcohols	7660-25-5	3	3212100	2422200	4183100	3499700	3261200	5682700	9088100	4389900	5656500	3510900	3595000	2817900	3781000	4394700	3256200	6419800	6015900	6256900	6809700	6693000	7906900	7414800	6598300	9601400	8562200	C05003	--
Hmln000297	179.05	59.01	180.063	C6H12O6	[M-H]-	Inositol*	Others	Saccharides and Alcohols	87-89-8	1	2057400	1901600	2337900	1855300	2051000	2801500	3384000	2748700	3855200	2207200	1874600	1534700	1392400	1640000	2958900	2822600	3459300	2700800	5799200	6425600	6344000	7847900	4769700	7456200	6026700	C00137	ko00052,ko00053,ko00562,ko01100,ko01110,ko02010,ko04070
mws4170	179.06	59.01	180.063	C6H12O6	[M-H]-	D-Glucose*	Others	Saccharides and Alcohols	14431-43-7	1	2989400	3338400	3815200	3362400	3520700	3972900	5606800	4848600	5915000	3136700	2872800	2564700	4339100	4031000	3254800	5141600	3167200	4637000	5713700	7508000	8235700	9981300	7313800	8578800	7523400	C00031	ko00010,ko00030,ko00052,ko00500,ko00520,ko00901,ko01100,ko01110,ko02010
pmf0139	179.06	59	180.063	C6H12O6	[M-H]-	D-Galactose*	Others	Saccharides and Alcohols	59-23-4	3	2391700	2460500	2436800	2071800	2756400	2751900	4661800	4059400	4846100	2255500	1656100	2032900	3039200	2676600	2271900	3610800	4166900	3872200	4924100	7109600	8206900	7572500	6806700	7444400	7652000	C00124	ko00052,ko01100
mws0093	179.07	146	180.079	C10H12O3	[M-H]-	Coniferyl alcohol	Phenolic acids	Phenolic acids	458-35-5	2	19206	10549	16748	11983	14850	18606	10546	8676	11783	8063.5	15822	9	18173	14258	17378	11756	9303	14240	98395	89205	94868	102250	110790	95106	111620	C00590	ko00940,ko00998,ko01100,ko01110
MWS2070	179.07	92.03	180.079	C10H12O3	[M-H]-	Propyl 4-hydroxybenzoate	Phenolic acids	Phenolic acids	94-13-3	3	5277.2	5849.2	5530	12235	12996	11415	7410.3	8807.1	9398.6	3701.4	2931.8	2948.3	8338.6	7044.8	7713.9	17565	19437	17963	5448.6	3937.3	3772.1	5260.7	5416.1	4806.8	3947.9	--	--
Lmbn004847	179.07	146.04	180.079	C10H12O3	[M-H]-	4-Methoxyphenylpropionic acid	Phenolic acids	Phenolic acids	-	3	5588.2	9	9	9	4333.8	4346.5	6202.2	4960.2	9	4965.5	7437.5	5578.5	3766	4958	4592.3	2481	9	4342	26923	28532	34121	34125	25096	35343	29136	--	--
Hmcp009963	180.14	123.07	180.138	C11H18NO+	[M]+	Candicine	Alkaloids	Phenolamine	6656-13-9	1	48832	48410	44608	51744	47702	48860	55823	64488	60765	37004	34629	32417	52378	55763	49143	54505	54771	48112	217580	217320	225060	234580	227190	247010	236120	C10575	--
Zmsp000878	182.08	136.08	181.074	C9H11NO3	[M+H]+	4-Hydroxy-5-(2-oxo-1-pyrrolidinyl)benzoic acid	Alkaloids	Pyrrole alkaloids	-	1	427090	424680	456880	486480	453320	560760	522190	595990	498210	490210	418010	479520	554390	508770	495540	555370	537790	527000	12360000	11521000	11577000	10910000	13364000	11722000	12406000	--	--
mws0250	182.08	136.1	181.074	C9H11NO3	[M+H]+	L-Tyrosine	Amino acids and derivatives	Amino acids and derivatives	60-18-4	1	66124	82842	74021	82600	76479	80652	95003	97171	100590	94378	74584	67452	84474	82920	91514	81336	106730	86583	2033700	2069000	1879100	1991200	2277900	2054800	2199300	C00082	ko00130,ko00261,ko00350,ko00360,ko00400,ko00460,ko00730,ko00940,ko00950,ko00965,ko00966,ko00970,ko00998,ko01100,ko01110,ko01210,ko01230
MWStz070	182.08	91.05	181.074	C9H11NO3	[M+H]+	N-(2-Hydroxy-4-methoxyphenyl)acetamide	Alkaloids	Phenolamine	58469-06-0	1	175760	173570	173670	209060	196740	213770	210280	226570	216330	202900	204930	198280	205530	204590	213040	244080	259290	220530	5287100	4801000	4896500	5091900	5586800	5268500	5290600	--	--
Hmcn006267	181.05	107.01	182.058	C9H10O4	[M-H]-	2,6-Dimethoxybenzoic acid	Phenolic acids	Phenolic acids	1466-76-8	3	38416	36150	34621	46666	42968	51876	40909	29980	42771	33785	40371	37156	21255	27445	27994	31124	29108	22340	43795	44871	40631	49092	55036	52537	48585	--	--
MWS5206	181.05	135.04	182.058	C9H10O4	[M-H]-	Hydroxyphenyllactic acid	Phenolic acids	Phenolic acids	306-23-0	3	9367.6	6377.9	8026.7	10655	19096	12943	13516	15183	12819	9	9	9	9	9	8244.8	4224.8	9	9	16896	19488	19810	23128	17627	21234	23664	C03672	--
MWSmce455	181.05	107.01	182.058	C9H10O4	[M-H]-	Vanillic acid methyl ester	Phenolic acids	Phenolic acids	3943-74-6	3	48805	44459	46902	73442	73547	70073	58168	49210	56629	51506	60275	56969	28107	42592	36650	46062	34948	42806	53471	56936	58394	50364	68374	62786	61191	--	--
Hmtn001288	181.05	135.04	182.058	C9H10O4	[M-H]-	Methyl 2,4-dihydroxyphenylacetate	Phenolic acids	Phenolic acids	67828-42-6	1	3745.7	5370.5	4013.4	9340	8789.1	9	9	9660.6	6359.3	9	9	9	9	9	9	9	9	9	12193	10928	12809	17386	11576	18682	16724	--	--
mws0214	181.07	71	182.079	C6H14O6	[M-H]-	D-Sorbitol	Others	Saccharides and Alcohols	50-70-4	2	20160	13631	15429	22470	16040	27321	44402	24755	26708	22060	18341	15350	14168	16351	20768	18962	22387	30998	118310	142280	142520	159430	166370	160790	153780	C00794	ko00051,ko00052,ko01100,ko02010
mws1155	181.07	101.02	182.079	C6H14O6	[M-H]-	D-Mannitol*	Others	Saccharides and Alcohols	69-65-8	2	9	5630.6	9	9	9	9	9	9	9	10058	9	9	9	9	9	9	9	9480.2	34592	45385	53387	50944	46518	47073	34924	C00392	ko00051,ko01100,ko02010
pme2237	181.07	101	182.079	C6H14O6	[M-H]-	Dulcitol*	Others	Saccharides and Alcohols	608-66-2	2	39391	27330	41379	37346	20814	9	9	9	9	31919	9	9	27623	9	19550	22810	29999	31981	119500	171820	163050	183070	183040	140450	183190	C01697	ko00052,ko01100
pme0309	183.03	124	184.037	C8H8O5	[M-H]-	3-O-Methylgallic Acid	Tannins	Tannin	3934-84-7	1	479300	548140	482220	914810	856020	782930	653050	560220	605610	955020	894310	1273000	476370	491100	608030	597320	616560	494210	3292400	3603500	3461500	3748200	3966200	4159400	3836100	C05616	--
MWSmce230	183.03	124.02	184.037	C8H8O5	[M-H]-	Methyl gallate	Phenolic acids	Phenolic acids	99-24-1	1	557300	678580	975880	1120500	1167100	1038300	839860	746450	737810	1057900	1187400	1080300	661590	693880	721040	686230	635220	683000	3527000	3704300	4046100	4157800	3775200	3922200	3779000	--	--
pmb1754	184	125	184.073	C5H15NO4P+	[M]+	O-Phosphocholine	Alkaloids	Alkaloids	107-73-3	3	204960	197550	313990	220440	235850	214520	203190	281790	190900	353590	289860	327210	294610	317180	245610	255930	278640	256120	884300	1635200	836740	849850	1362100	531240	1465100	C00588	ko00564,ko01100
MWSslk083	183.06	153.02	184.074	C9H12O4	[M-H]-	4-Hydroxy-3,5-dimethoxybenzyl alcohol	Phenolic acids	Phenolic acids	530-56-3	3	103260	93493	105160	157270	171620	168080	136440	128140	127040	146550	172370	154170	90655	102670	112170	112690	102070	101640	306610	379320	418010	432220	449410	452590	496230	--	--
Zmgn000447	184.98	78.96	185.993	C3H7O7P	[M-H]-	3-Phospho-D-glyceric acid	Others	Saccharides and Alcohols	820-11-1	3	1072300	1023500	1069000	1208800	1226600	1152200	851920	942780	954180	752230	667200	719760	453650	524740	501080	563180	558620	555710	1111400	1246400	1219200	1238100	1286600	1313700	1309200	C00197	ko00010,ko00030,ko00260,ko00270,ko00561,ko00630,ko00710,ko01100,ko01110,ko01200,ko01230
mws0752	185.15	185.16	186.162	C11H22O2	[M-H]-	Undecylic Acid	Lipids	Free fatty acids	112-37-8	1	255830	280500	298110	247040	284800	286660	261940	270460	298480	278850	243100	284100	299900	317730	237630	296780	263900	323410	255200	278450	293630	301360	327390	242930	286610	C17715	--
Hmgp002327	188.07	118.06	187.063	C11H9O2N	[M+H]+	3-amino-2-naphthoic acid	Alkaloids	Alkaloids	-	1	4557300	4508400	4181400	4935500	4191900	4599000	4760200	4749300	5197000	4339100	4720200	4422600	4650700	4932100	5033300	4738800	4679400	4612900	12700000	13204000	13266000	14465000	14594000	14530000	15278000	--	--
pme0137	187.07	125	188.08	C7H12N2O4	[M-H]-	N-Acetyl-L-Glutamine	Amino acids and derivatives	Amino acids and derivatives	2490-97-3	2	23043	9	9	9	9	9	9	9	9	9	9	9	9	9	9	78987	63965	89108	208970	322050	310600	369340	318900	343770	394200	--	--
mws0237	187.1	125	188.105	C9H16O4	[M-H]-	Azelaic acid	Organic acids	Organic acids	123-99-9	1	1340700	1632000	1426700	1459200	1652300	1686500	1444900	1595500	1626600	1546100	1446600	1511900	1504800	1356100	1488800	1545700	1656900	1687000	972830	1038100	1064200	1150900	1164900	1199900	1214600	C08261	--
pme0122	189.12	126	188.116	C8H16N2O3	[M+H]+	N6-Acetyl-L-lysine	Amino acids and derivatives	Amino acids and derivatives	692-04-6	2	21825	29712	30484	36643	32352	36847	37116	32100	32988	15290	17235	13627	19596	29810	17444	30293	49769	25991	187550	194180	226590	220200	221090	212300	193880	C02727	ko00310,ko01100
mws5041	189.12	86.1	188.116	C8H16N2O3	[M+H]+	L-Glycyl-L-isoleucine*	Amino acids and derivatives	Amino acids and derivatives	19461-38-2	2	185520	191200	193300	210750	211890	197590	250100	283110	237260	155600	151900	150820	152800	162250	134880	198340	173220	178540	190880	153160	177030	171870	186330	193830	178120	--	--
mws0736	189.12	86	188.116	C8H16N2O3	[M+H]+	N-Glycyl-L-leucine*	Amino acids and derivatives	Amino acids and derivatives	869-19-2	2	265120	278310	269640	293100	299280	294330	364820	351770	318670	235920	197780	225510	202780	236960	249020	238480	245120	249260	239460	219270	244610	245710	292540	295270	257510	C02155	--
Zmjp000182	189.13	70.07	188.127	C7H16N4O2	[M+H]+	N-Monomethyl-L-arginine	Amino acids and derivatives	Amino acids and derivatives	17035-90-4	1	320980	339280	368980	380090	399370	379090	400340	297420	380710	259480	250190	231790	239930	252050	258210	233360	247750	291450	2553100	2652800	2219000	2125800	1683900	2465600	2549100	C03884	--
pme3388	189.13	144	188.127	C7H16N4O2	[M+H]+	Homoarginine	Amino acids and derivatives	Amino acids and derivatives	156-86-5	2	84419	79855	61468	82984	88053	74598	84799	70181	67276	52568	40342	43496	53054	48336	52236	56548	49826	44946	784980	779360	771620	905700	809050	806700	870690	C01924	--
pmf0348	187.13	97	188.141	C10H20O3	[M-H]-	2,6-Dimethyl-7-octene-2,3,6-triol	Others	Saccharides and Alcohols	73815-21-1	3	109690	100290	95730	99896	80046	101250	105170	103940	87031	89736	97496	78005	125770	79380	107780	105200	110350	102160	71435	71916	85775	94036	96449	90878	102750	--	--
Zmzp000145	189.16	84.08	188.152	C9H20N2O2	[M+H]+	Trimethyllysine	Amino acids and derivatives	Amino acids and derivatives	23284-33-5	3	542830	582880	636030	632540	639130	569780	646110	604090	565790	533700	485980	506120	512870	498330	499210	503630	522340	515580	1238500	1341500	1209100	1194700	1400000	1243200	1214500	C03793	ko00310,ko01100
Zmtn001624	188.04	144.05	189.043	C10H7NO3	[M-H]-	N-Acetylisatin	Alkaloids	Plumerane	574-17-4	3	22714	19516	20280	16309	29636	25784	27136	24648	22961	9	9	9	22047	18707	15942	22177	15284	25387	32300	32055	39385	33485	43806	35162	33238	C02172	ko00380
pme0075	188.06	128	189.064	C7H11NO5	[M-H]-	N-Acetyl-L-glutamic acid	Amino acids and derivatives	Amino acids and derivatives	1188-37-0	3	12444	30124	19062	20699	16523	14906	20764	16367	19545	17299	10345	12998	18474	17568	14546	15868	8921.2	17626	392550	422030	379870	371300	443960	439910	416250	C00624	ko00220,ko01100,ko01110,ko01210,ko01230
pme0278	191.1	128	190.095	C7H14N2O4	[M+H]+	2,6-Diaminooimelic acid	Organic acids	Organic acids	583-93-7	3	50463	30105	32534	23743	49654	42770	52863	44298	53620	42098	35374	45923	44337	47594	49243	33362	32556	37845	86041	83932	84944	71126	70165	75935	68529	C00666	ko00300,ko01100,ko01110,ko01230
MWSslk140	192.07	56.05	191.062	C7H13NO3S	[M+H]+	N-Acetyl-L-Methionine	Amino acids and derivatives	Amino acids and derivatives	65-82-7	3	9	8665.7	10328	15286	11959	12527	17754	18519	11111	7650.9	9	9	9	9	9	9	9	9	22241	17934	22047	19798	18936	27066	15844	C02712	--
Zmyn000453	191.02	111.01	192.027	C6H8O7	[M-H]-	Isocitric Acid	Organic acids	Organic acids	320-77-4	1	207290	206730	229410	397950	347290	325530	282350	302870	325940	356400	294270	249720	277380	280880	270770	253140	310910	249830	8826600	9826000	9593500	10495000	9847700	9800100	11919000	C00311	ko00020,ko00630,ko01100,ko01110,ko01200,ko01210,ko01230
mws0281	191.02	111.01	192.027	C6H8O7	[M-H]-	Citric Acid	Organic acids	Organic acids	77-92-9	1	217940	228070	175410	335250	289170	251870	256090	277660	212670	239100	187290	181980	163320	159470	177240	165540	179920	156790	15566000	17883000	18912000	18219000	20014000	20546000	22087000	C00158	ko00020,ko00250,ko00630,ko01100,ko01110,ko01200,ko01210,ko01230
mws0277	191.06	85	192.063	C7H12O6	[M-H]-	Quinic Acid	Organic acids	Organic acids	77-95-2	2	83530	123580	99355	209350	138660	156300	151890	222220	139630	149640	130570	120980	122150	156050	111230	135480	114860	149100	949370	1057900	1044800	1142900	961800	1274500	995140	C00296	ko00400,ko01100
mws1189	193.04	72.8	194.033	C6H10O7	[M-H]-	D-Galacturonic acid*	Organic acids	Organic acids	685-73-4	3	74387	95691	117470	79852	91478	147100	176910	134730	82705	50927	88948	73508	88136	88539	62570	137370	62798	135200	584460	692740	749810	825700	669900	995680	815890	C00333	ko00040,ko00053,ko00520,ko01100,ko02010
pme0422	193.06	134	194.058	C10H10O4	[M-H]-	Isoferulic Acid*	Phenolic acids	Phenolic acids	537-73-5	3	85590	76317	81609	110650	102520	89824	115150	122280	104780	75707	80626	75129	74794	76161	80011	111240	111800	106850	42727	30367	51107	28181	36392	42992	34821	C10470	--
mws0014	193.05	134.01	194.058	C10H10O4	[M-H]-	Ferulic acid*	Phenolic acids	Phenolic acids	537-98-4	3	123080	129910	113590	185220	189640	179130	181250	176260	174690	137180	144770	143080	162980	158460	157680	189990	188610	168200	38000	44174	35188	43705	53366	35788	60574	C01494	ko00940,ko01100,ko01110
MWSmce632	195.06	93.03	194.058	C10H10O4	[M+H]+	Vanillin acetate	Phenolic acids	Phenolic acids	881-68-5	3	9	9	5931.2	3988.5	4636.8	9	4067.3	4827.5	9	5376.2	3681.6	4060	3150	3725.1	3007.3	9	9	9	78984	71304	71839	62424	73787	81127	83803	--	--
pme0534	195.05	74.9	196.058	C6H12O7	[M-H]-	Gluconic acid	Others	Saccharides and Alcohols	526-95-4	1	251970	363260	263450	346440	375470	320350	310920	363060	326560	342710	442020	345730	369430	429320	372740	340430	309590	358480	8368600	8487700	10545000	10059000	10096000	10581000	11024000	C00257	ko00030,ko01100,ko01110,ko01200
MWSmce308	197.05	124.02	198.053	C9H10O5	[M-H]-	Gallic Acid Ethyl Ester; Ethyl gallate	Tannins	Tannin	831-61-8	1	5559	3084.8	3711.5	9290	3707.5	3095	8030.2	9	4313.8	11762	8004	17281	12487	9887.5	9248.2	6789.5	4317.5	9889	197370	263230	292100	243000	222540	276120	288880	--	--
pmb2640	199.17	199.17	200.178	C12H24O2	[M-H]-	Dodecanoic acid (Lauric acid)	Lipids	Free fatty acids	143-07-7	1	70044	67993	68699	70190	62566	73807	72628	79132	68688	60494	44334	60652	70915	75168	71098	73258	77853	76341	225700	219880	242560	149280	249490	223470	208660	C02679	ko00061,ko01100,ko01110
MWS1844	203.14	129.07	202.136	C14H18O	[M+H]+	2-Pentyl-3-phenyl-2-propenal	Others	Others	122-40-7	3	10552	11133	9608.7	10342	7900.3	10804	10874	13048	6985.4	6792.1	7946.6	9646.8	6194.9	10364	10103	7166	11123	10209	3970.7	4131.2	4676.4	4330.7	10262	6938.7	7915.9	C12288	--
NK10251888	203.15	70.07	202.143	C8H18N4O2	[M+H]+	NG,NG-Dimethyl-L-arginine	Amino acids and derivatives	Amino acids and derivatives	30315-93-6	1	272260	267390	278750	299490	299320	270960	260130	316790	260160	247210	225840	221850	182940	285530	223260	229590	230140	222100	250690	347750	266040	383040	312070	365150	404110	C03626	--
mws0018	203.22	83	202.216	C10H26N4	[M+H]+	Spermine	Alkaloids	Alkaloids	71-44-3	3	2925400	2852900	3087500	3039000	3142000	2966700	2927100	3250800	2239800	1670000	2219600	2311400	2283600	2308400	2654400	2627900	2811400	2750700	10548000	11547000	11790000	11636000	12195000	12918000	13175000	C00750	ko00330,ko00410,ko00480,ko00770,ko01100
Zmbp002538	205.1	146.06	204.09	C11H12N2O2	[M+H]+	1-Methoxy-indole-3-acetamide	Alkaloids	Plumerane	-	1	355770	327800	378900	395740	390740	388320	411140	400850	432510	393720	414080	412170	402540	427400	430350	398940	408080	394890	1136200	1203700	1196100	1225700	1230900	1267100	1288000	--	--
mws0282	203.08	116.05	204.09	C11H12N2O2	[M-H]-	L-Tryptophan	Amino acids and derivatives	Amino acids and derivatives	73-22-3	1	3228800	3474700	3263500	3887200	3904500	4015500	3422400	3575200	3246800	3655600	3639500	3395400	3660800	4071300	3832800	4861700	3299700	3579000	2697700	2729000	3232800	3118300	2989200	3099100	2994600	C00078	ko00260,ko00380,ko00400,ko00901,ko00966,ko00970,ko00998,ko01100,ko01110,ko01210,ko01230
Zmtn001464	204.03	160.04	205.038	C10H7NO4	[M-H]-	4,8-Dihydroxyquinoline-2-carboxylic acid	Organic acids	Organic acids	59-00-7	3	12083	9	9	7261	9	9	9	9	9	26594	23605	18345	14971	24636	16043	20412	20760	13917	160770	181930	179290	193240	161930	180130	192460	C02470	ko00380
pmb0818	206.1	147.5	205.074	C11H11NO3	[M+H]+	Methoxyindoleacetic acid	Alkaloids	Plumerane	3471-31-6	3	123660	120200	116340	125660	122040	118600	134620	118030	149940	106970	116540	118980	124200	137320	135050	139880	120670	116860	328900	354650	345650	387090	338870	367530	422770	C05660	ko00380
MWSmce577	207.1	161.06	206.094	C12H14O3	[M+H]+	(E)-Ethyl p-methoxycinnamate	Phenolic acids	Phenolic acids	24393-56-4	3	12096	11646	10847	8476.1	11015	16499	15157	13788	11880	10689	8050.8	7362	13045	10631	11999	14257	14484	11675	72946	83488	79570	75486	104450	101110	98869	--	--
Lmln010063	205.16	189.13	206.167	C14H22O	[M-H]-	2,6-Di-tert-butylphenol*	Phenolic acids	Phenolic acids	128-39-2	1	160650	178570	176340	188220	215180	183920	209420	176380	163760	151610	158580	181840	221100	173390	161550	159570	186970	195900	132980	145340	180680	145440	146490	160880	116240	--	--
Lmbn013410	205.16	189.13	206.167	C14H22O	[M-H]-	2,4-Di-Tert-Butylphenol*	Phenolic acids	Phenolic acids	96-76-4	1	235880	246000	225240	242930	221330	228780	232540	260190	214120	247820	233500	198970	233800	218760	251020	214500	236300	278170	173900	173940	202290	169040	211990	171940	173900	--	--
mws1014	209.04	149.1	208.037	C10H8O5	[M+H]+	Fraxetin (7,8-Dihydroxy-6-methoxycoumarin)	Lignans and Coumarins	Coumarins	574-84-5	3	9	9	9	9	9	9	9	9	23275	22736	9	9	9	9	9	9	9	9	82323	76222	109130	149750	103120	138640	94743	C09265	--
MWSmce083	207.07	133.03	208.074	C11H12O4	[M-H]-	Ferulic acid methyl ester	Phenolic acids	Phenolic acids	2309/7/1	2	44374	43747	46694	69291	70304	72351	60834	68052	61928	101070	107510	128870	96897	96839	85817	103930	91801	100860	1380000	1516800	1631800	1709000	1584300	1578800	1688800	--	--
pmb2620	207.07	133.1	208.074	C11H12O4	[M-H]-	3,4-Dimethoxycinnamic acid	Phenolic acids	Phenolic acids	14737-89-4	1	26532	24003	22044	42913	45528	39811	32585	34749	33105	59159	65894	65752	63262	41794	56287	57394	63953	52722	823420	881720	943870	964540	1025000	1011600	965870	--	--
pme3443	207.07	192	208.074	C11H12O4	[M-H]-	Sinapinaldehyde	Phenolic acids	Phenolic acids	4206-58-0	3	8594.8	10047	12471	8075.6	9612.2	3399.1	10095	6595.7	7686.9	6844.4	6309.7	9254	9701.2	5839.1	10350	9638.6	10085	10583	27095	23915	33319	24591	39160	28296	35177	C05610	ko00940,ko01100,ko01110
Lmsn000954	207.09	59.01	208.095	C8H16O6	[M-H]-	Dambonitol	Others	Saccharides and Alcohols	523-94-4	3	71533	62475	69006	105450	83424	71778	56380	49461	60309	76535	119250	76015	91848	84230	92712	77766	83981	74808	930580	997680	1040800	1191900	1052600	1125100	1102700	--	--
Zmpn000199	209.03	85.03	210.038	C6H10O8	[M-H]-	D-Galactaric acid*	Others	Saccharides and Alcohols	526-99-8	1	129490	101410	95253	126590	129840	94761	106920	134610	137350	121940	137980	119540	124350	121630	124040	93944	80527	107900	1158100	1119900	1011500	1035700	1010000	1468600	1302300	C00879	ko00053,ko01100
Zmyn000108	209.03	85.03	210.038	C6H10O8	[M-H]-	D-Saccharic acid*	Others	Saccharides and Alcohols	87-73-0	1	89336	75797	106000	117930	111250	104040	141580	125230	103460	136480	190920	133190	116780	148140	165350	142940	164000	96119	1223100	1196100	1316000	1393300	1512500	1376000	1431400	C00818	ko00053,ko01100
Hmcn000192	209.07	59.01	210.073	C7H14O7	[M-H]-	Sedoheptulose	Others	Saccharides and Alcohols	3019-74-7	2	68633	47730	55668	64970	49186	62414	62344	82511	64430	66114	83402	63080	59396	70769	74832	91223	88008	63096	606650	730600	769440	922960	694050	755700	866980	C02076	ko00710,ko01100
pme1654	209.12	59.02	210.126	C12H18O3	[M-H]-	Jasmonic acid	Organic acids	Organic acids	77026-92-7	3	61025	56422	55630	50431	55164	53909	57582	47188	51552	23832	9	9	38128	38312	17523	45339	58643	49249	401870	484700	481790	482410	483750	490630	465820	C08491	ko00592,ko01100,ko01110,ko04075
pmb2507	213.1	97	214.024	C5H11O7P	[M-H]-	2-Deoxyribose-1-phosphate	Nucleotides and derivatives	Nucleotides and derivatives	17210-42-3	3	242010	355960	196270	179390	238910	396740	408700	358330	457830	261880	207380	152200	217420	313100	288430	388200	346070	275680	194350	237810	224280	192290	242050	240510	261020	C00672	ko00030,ko00240,ko01100
mws0863	213.02	97	214.024	C5H11O7P	[M-H]-	2-Deoxyribose-5'-phosphate	Nucleotides and derivatives	Nucleotides and derivatives	102916-66-5	3	174680	230890	192410	178620	150620	311220	383180	218140	366000	143580	248810	163460	149310	152390	211940	260960	253390	204830	68633	61400	26416	55253	49066	59010	59091	C00673	ko00030,ko01100
Hmln002597	193.05	161.02	216.04	C10H9NaO4	[M-Na]-	Sodium ferulate	Phenolic acids	Phenolic acids	24276-84-4	1	37520	27311	37881	47588	43294	37159	32002	29920	34818	26106	22448	26484	20376	19874	20436	21092	16967	19718	317640	369650	382550	409480	401460	381410	416200	--	--
MWS1900	215.13	153.13	216.136	C11H20O4	[M-H]-	Undecanedioic acid	Lipids	Free fatty acids	1852-04-6	3	5865.6	3772.4	6117.6	7565	5131.3	4777.1	6032.7	4669.1	4771	5820.8	6118.9	6340.9	6670.1	4755.1	3583.9	4393.4	4527.2	4232.1	11316	12463	13707	13747	14345	12671	12545	--	--
mws0677	219.11	160	218.106	C12H14N2O2	[M+H]+	N-Acetyl-5-hydroxytryptamine	Alkaloids	Plumerane	1210-83-9	3	36222	32554	19999	37979	46537	33368	38954	23239	10668	41433	31483	40168	47980	44900	36761	42926	28182	31916	128400	210130	142570	146550	128890	149560	118030	C00978	ko00380,ko01100
MWSmce257	218.11	88.04	219.111	C9H17NO5	[M-H]-	D-Pantothenic Acid	Others	Vitamin	79-83-4	1	148810	110040	131810	134870	148700	135160	126930	159830	121040	79524	75155	73173	87686	72664	89006	97443	84030	82414	1894700	2104500	2103100	2221600	2136900	2320600	2468800	C00864	ko00410,ko00770,ko01100,ko01110
pme1228	221.09	204	220.085	C11H12N2O3	[M+H]+	5-Hydroxy-L-tryptophan	Amino acids and derivatives	Amino acids and derivatives	56-69-9	3	9	9	9	9	9	9	9	9	9	9	6898.7	9	9	9	9	9	9	9	57454	53151	57342	46978	57388	88809	70503	C00643	ko00380,ko01100
Hmyp002656	222.08	130.06	221.068	C11H11NO4	[M+H]+	Methyl dioxindole-3-acetate	Others	Others	57061-18-4	1	14305	10525	8431.6	10528	6755.3	14869	16907	9771	13534	12619	11199	16422	14279	19645	12766	9277.3	18045	11826	104250	101500	123730	129520	102280	122400	100030	--	--
pme2755	222	144	221.09	C8H15NO6	[M+H]+	N-Acetyl-D-glucosamine	Others	Saccharides and Alcohols	7512-17-6	3	29405	34097	32631	36815	35965	31708	37905	33034	27785	32981	26620	37724	29765	30079	33299	29639	36356	29033	149380	159220	161120	146860	150860	175880	182670	C00140	ko00520,ko01100,ko02010
mws2608	222.1	84.05	221.09	C8H15NO6	[M+H]+	N-Acetyl-D-galactosamine	Others	Saccharides and Alcohols	1811-31-0	2	30056	29668	27367	36373	31339	56101	49167	40168	22046	42602	31231	30602	35767	33021	25534	25792	35159	25640	80808	77716	82888	70913	67871	95990	82563	C01132	ko00052,ko01100
mws4174	222.1	138	221.09	C8H15NO6	[M+H]+	N-Acetyl-D-mannosamine	Others	Saccharides and Alcohols	7772-94-3	3	65509	58687	66645	52108	64471	67544	83023	63744	54448	54543	51059	45355	50421	56835	69535	66209	53465	68654	129470	124270	131850	136960	141370	167050	144870	C00645	ko00520,ko01100
MWS4296	223.11	120.08	222.1	C11H14N2O3	[M+H]+	Glycylphenylalanine	Amino acids and derivatives	Amino acids and derivatives	3321/3/7	3	94460	125780	114010	118430	121300	127050	139400	151200	131140	79379	83393	112800	93954	90612	96264	140210	114640	108690	82171	64989	83020	68291	85988	50149	95893	--	--
mws5042	223.11	120.09	222.1	C11H14N2O3	[M+H]+	L-Glycyl-L-phenylalanine	Amino acids and derivatives	Amino acids and derivatives	721-66-4	3	179090	164160	150170	189450	198600	213100	184110	224180	188010	129370	143360	125520	185910	150650	173920	176850	137720	149400	195460	188650	182220	162380	203740	210390	222350	--	--
pme1194	228.1	112	227.091	C9H13N3O4	[M+H]+	2'-Deoxycytidine	Nucleotides and derivatives	Nucleotides and derivatives	951-77-9	3	12931	17275	9895.2	19605	17216	12473	15329	14037	22972	15428	8087.8	11497	13059	9230.4	6807.5	9639.2	8136.1	15793	46093	70612	52592	51371	52562	65828	62625	C00881	ko00240,ko01100,ko02010
mws0119	227.2	227.2	228.209	C14H28O2	[M-H]-	Myristic Acid	Lipids	Free fatty acids	544-63-8	1	7618600	8691500	7841800	8279300	6790400	7984700	7570000	7472800	7501100	5845200	4988900	5881500	6517400	8500800	7523600	7045400	7357600	6364500	6723900	7300500	8117500	7489700	7924200	7057600	6967900	C06424	ko00061,ko01100
pma6455	229.01	96.97	230.02	C5H11O8P	[M-H]-	Ribulose-5-phosphate	Others	Saccharides and Alcohols	4300-28-1	3	33260	34927	33349	46229	34369	45497	46649	35330	29951	24310	28324	22096	19162	24752	29102	24310	19689	30162	517640	613090	614810	640520	565750	720260	638980	C00117	ko00030,ko00230,ko00440,ko00710,ko00750,ko01100,ko01110,ko01200,ko01230
pmb0962	235.1	118.3	234.158	C10H22N2O4	[M+H]+	L-Lysine-Butanoic Acid	Amino acids and derivatives	Amino acids and derivatives	80407-71-2	3	5794.5	23674	3862.1	9	9	9	9	9	9	9	9	9	9	5796.4	15944	4678.3	3380.9	7755.3	20482	21996	18224	12222	14655	17083	14770	--	--
ML10174588	233.16	233.16	234.162	C15H22O2	[M-H]-	Confertifoline	Terpenoids	Sesquiterpenoids	1811-23-0	2	313040	348260	326990	450450	407950	353500	399040	314920	378970	317600	376570	362750	345140	339330	383460	372540	380420	337510	396480	434950	443010	489520	484410	446770	433180	C09376	--
mws4176	237.12	120.09	236.116	C12H16N2O3	[M+H]+	L-Alanyl-L-Phenylalanine	Amino acids and derivatives	Amino acids and derivatives	3061-90-3	2	68778	52113	77874	63848	69183	73647	88925	74853	80420	58279	47866	46772	59793	47567	51366	51280	47294	48721	32529	31689	27879	23830	37076	39133	43897	--	--
Lmyn000160	237.06	87.01	238.069	C8H14O8	[M-H]-	Mucic acid Dimethyl Ester	Phenolic acids	Phenolic acids	-	1	1081400	733340	1136500	1333200	1216900	2089700	1523600	1304600	985370	926340	732940	1106200	1329000	1183400	1499000	1098700	1107900	857290	3713900	4054300	4652000	4986300	4103900	4244900	4874400	--	--
mws0221	241.03	152	240.024	C6H12N2O4S2	[M+H]+	L-Cystine	Amino acids and derivatives	Amino acids and derivatives	56-89-3	3	64951	66892	47149	66894	83736	66100	76984	79407	61112	76512	73564	90475	100050	81332	76498	107300	101040	112360	14969	56997	43336	29700	45649	56236	31763	C00491	ko00270,ko01100,ko02010
MWS0552	239.2	223.03	240.209	C15H28O2	[M-H]-	Cis-10-Pentadecenoic Acid(C15: 1)	Lipids	Free fatty acids	84743-29-3	3	134410	172720	185010	86452	127460	179010	152620	216400	200220	126960	113590	113100	229060	182310	139040	156180	383900	169660	101610	99544	121610	97430	124200	68534	76566	--	--
pme2827	239	223	240.245	C16H32O	[M-H]-	Palmitaldehyde	Lipids	Free fatty acids	629-80-1	3	45821000	44969000	44368000	46869000	47423000	47569000	47899000	46239000	47290000	46092000	47801000	47389000	47186000	47013000	47093000	47142000	47558000	46376000	43340000	45856000	46226000	47599000	47710000	47464000	49213000	C00517	ko00071
pme0264	243.1	127	242.09	C10H14N2O5	[M+H]+	Thymidine	Nucleotides and derivatives	Nucleotides and derivatives	50-89-5	3	123630	142470	137080	148370	169540	132910	168870	180340	131030	37150	41628	35364	36348	55895	51167	53541	59510	50678	83427	77163	70716	55779	84017	106080	55538	C00214	ko00240,ko01100
MWS2430	241.22	241.21	242.225	C15H30O2	[M-H]-	13-methylmyristic acid	Lipids	Free fatty acids	2485-71-4	1	185700	232640	220290	89859	197000	184940	181640	189010	181330	74014	171440	189080	162650	201910	191920	217750	214300	180980	56820	67367	76697	55846	81320	89613	65945	--	--
mws0359	241.22	241.22	242.225	C15H30O2	[M-H]-	Pentadecanoic Acid	Lipids	Free fatty acids	1002-84-2	1	185400	208190	212390	74480	190470	181700	183120	172420	167130	72643	159760	180410	171060	181810	181910	193970	198900	187940	57523	62325	85244	53563	64330	67186	57585	C16537	--
pme3732	244.09	112	243.086	C9H13N3O5	[M+H]+	Cytidine	Nucleotides and derivatives	Nucleotides and derivatives	65-46-3	3	146940	122370	153300	122100	171480	201900	182450	176320	125310	104580	125100	87708	115750	139910	110290	134440	145970	101470	227440	250280	168220	253860	205290	224890	157360	C00475	ko00240,ko01100,ko02010
ML10180524	244.09	112.05	243.086	C9H13N3O5	[M+H]+	Cytarabine	Nucleotides and derivatives	Nucleotides and derivatives	147-94-4	3	31303	31672	31442	34839	46048	45216	38695	39157	32003	32031	29135	25965	26992	30253	41834	26319	37937	33061	68973	67224	80179	63930	76774	70455	60381	C02961	--
mws0248	243.06	110	244.07	C9H12N2O6	[M-H]-	Uridine	Nucleotides and derivatives	Nucleotides and derivatives	58-96-8	2	347090	292930	218890	292400	330110	353340	382960	272640	299890	259500	260970	213600	236060	210380	240760	220140	193950	229290	146970	160500	160530	151200	224020	141070	210870	C00299	ko00240,ko01100,ko02010
MWSmce295	245.07	113.03	244.07	C9H12N2O6	[M+H]+	1-beta-D-Arabinofuranosyluracil	Nucleotides and derivatives	Nucleotides and derivatives	3083-77-0	3	569370	503630	493570	619640	492950	508330	612570	520030	443920	329350	306620	299440	315370	317160	338900	321900	342520	308560	142540	182700	177080	163260	224750	216540	209460	C16908	--
mws0976	243.06	153	244.07	C9H12N2O6	[M-H]-	β-Pseudouridine	Nucleotides and derivatives	Nucleotides and derivatives	1445-07-4	2	8674.8	9	9	9	9	5987.5	7111	6459.2	9	9	9	9	9	9	9	9	9	9	44249	34306	55676	58498	39071	35805	51286	C02067	ko00240,ko01100
MWS5231	243.16	181.16	244.167	C13H24O4	[M-H]-	Tridecanedioic acid	Lipids	Free fatty acids	505-52-2	2	83770	89589	73647	73136	77021	73423	75152	89270	73470	83204	85273	66435	79554	69261	72845	77347	80106	105410	57311	66207	72862	74114	84360	82652	80845	--	--
pme3961	252.11	136	251.102	C10H13N5O3	[M+H]+	2'-Deoxyadenosine	Nucleotides and derivatives	Nucleotides and derivatives	958-09-8	2	2221400	2026600	2591500	2569400	2448300	2661900	2825400	3136600	2493400	948530	876620	952300	840940	906240	938430	946250	1087900	1096100	966620	925200	821850	802300	1128800	1053600	1075100	C00559	ko00230,ko01100,ko02010
pme2776	253.09	137	252.086	C10H12N4O4	[M+H]+	2'-Deoxyinosine	Nucleotides and derivatives	Nucleotides and derivatives	890-38-0	3	164330	159010	184120	194670	181940	174650	204210	222270	197370	65146	66215	65485	69435	67994	73965	74188	88901	73855	79790	74840	70821	63155	78382	72637	58864	C05512	ko00230,ko01100,ko02010
mws0361	253.22	235.19	254.225	C16H30O2	[M-H]-	Palmitoleic Acid	Lipids	Free fatty acids	373-49-9	1	7794.6	8238.9	13679	5729.8	11445	14352	9488.9	8259.7	7254.1	3093.7	9815.2	8378.1	12742	10304	12637	16630	18521	15348	5250.4	4689.8	7791.4	3458.6	7339.1	7337	6477.6	C08362	ko00061
pma3101	256.2	124.1	256.082	C11H14NO6+	[M+H]+	Nicotinate D-ribonucleoside	Others	Vitamin	17720-18-2	3	671530	688070	813270	618950	759910	763020	750930	658880	741350	328230	335750	341910	366310	344840	450160	363160	379210	309640	1226500	1318700	1216200	1229300	1288800	1245400	1291300	C05841	ko00760,ko01100
mws1359	255.1	239	256.11	C16H16O3	[M-H]-	Pterostilbene	Others	Stilbene	537-42-8	2	6180.7	6492.9	5664.5	7021.9	7550.4	11795	9902	7202.2	9643.4	11240	13157	11350	11154	12544	12162	11998	14074	11730	7759	8759.9	10772	11077	12112	12184	10593	C10287	ko00945
mws0120	258.11	104.11	257.103	C8H20NO6P	[M+H]+	Choline Alfoscerate	Lipids	PC	28319-77-9	3	6820400	7772800	6607100	6318800	7187200	9357300	6386900	7089700	5626300	4720700	4207200	4115800	3392400	3606200	4153300	3620900	3355200	3940100	680150	859260	723050	748490	705260	942200	750470	C00670	ko00564,ko00565
pme1187	257.08	124	258.085	C10H14N2O6	[M-H]-	5-Methyluridine	Nucleotides and derivatives	Nucleotides and derivatives	1463-10-1	2	7320.8	7555.9	6557.6	7401.7	10289	5157	8426.7	7024.5	9260.4	9	9	9	9	136.76	1627.2	2193.3	9	2593.7	4784.3	2374.4	2677.2	4228.1	3856.2	4295.8	3788.5	--	--
MWSslk133	257.18	195.18	258.183	C14H26O4	[M-H]-	1,14-Tetradecanedioic Acid	Lipids	Free fatty acids	821-38-5	1	17252	17855	15359	16162	18467	18156	18254	18013	18279	15992	14866	14324	15085	14597	14847	16527	16934	16910	15177	19131	18666	15044	18815	19100	14599	--	--
mws0866	259.02	97	260.03	C6H13O9P	[M-H]-	D-Glucose 6-phosphate*	Others	Saccharides and Alcohols	56-73-5	1	9	9	9	9	9	9	9	9	9	108810	9	9	9	9	9	9	9	9	8688600	10118000	9797700	10122000	10628000	10768000	11247000	C00092	ko00500,ko00562,ko00998,ko01100,ko01110
Lmmn007256	259.1	231.04	260.105	C15H16O4	[M-H]-	Hemigossypol	Terpenoids	Sesquiterpenoids	40817-07-0	2	22898	18735	20115	19850	19664	20788	21660	21079	19076	25073	22808	21848	23838	21531	20827	22008	23907	22815	24964	27945	25193	27455	24233	22986	24458	C09680	--
Zmdp002216	261.14	86.1	260.137	C11H20N2O5	[M+H]+	L-γ-Glutamyl-L-leucine	Amino acids and derivatives	Amino acids and derivatives	2566-39-4	2	396960	358200	408410	447690	453730	414770	426960	406200	432160	464380	441150	385810	472250	491850	449040	454440	446330	472710	195230	192310	182070	213910	215050	213060	220730	--	--
MWS4309	262.12	188.07	261.111	C13H15N3O3	[M+H]+	Glycyl-tryptophan	Amino acids and derivatives	Amino acids and derivatives	2390-74-1	1	20644	24126	18138	35271	31781	19812	36722	26903	36150	29082	21493	23380	23602	18201	28664	31354	39074	29824	40047	43662	49568	29432	31115	50654	39257	--	--
Zmpn000095	261.04	78.96	262.045	C6H15O9P	[M-H]-	Sorbitol-6-phosphate	Others	Saccharides and Alcohols	20479-58-7	3	9	9	9	9	9	9	9	9	9	9	3101.4	9	9	9	9	9	9	9	55553	78451	55124	71618	55719	75187	65372	C01096	ko00051,ko01100
mws0715	263.1	145	264.111	C13H16N2O4	[M-H]-	Phenylacetyl-L-glutamine	Amino acids and derivatives	Amino acids and derivatives	28047-15-6	3	17649	10489	11569	18668	10998	11054	17663	13498	14752	8771.8	6132	6650.2	6578.2	10540	8250.6	6572.2	13645	6549.2	15976	18673	10010	20860	15420	8261	14230	C04148	ko00360
pme0230	268.1	136.06	267.097	C10H13N5O4	[M+H]+	Adenosine	Nucleotides and derivatives	Nucleotides and derivatives	58-61-7	1	28210000	27580000	29800000	29908000	28202000	30371000	30646000	30950000	29501000	24122000	23134000	24207000	24697000	24381000	24203000	26417000	24306000	24919000	21087000	20317000	18832000	20162000	22167000	20746000	22226000	C00212	ko00230,ko01100,ko02010
pme1184	268.1	152	267.097	C10H13N5O4	[M+H]+	2'-Deoxyguanosine	Nucleotides and derivatives	Nucleotides and derivatives	961-07-9	3	399810	483850	439950	485120	523050	527970	617470	623650	577360	201100	184890	208930	217110	180710	208820	250370	217240	234900	278930	248140	221500	243830	242910	261890	247770	C00330	ko00230,ko01100,ko02010
pme2890	269.06	136	268.055	C8H16N2O4S2	[M+H]+	L-Homocystine	Amino acids and derivatives	Amino acids and derivatives	626-72-2	3	110350	101960	100070	114330	128410	136830	117620	118220	86870	83717	84598	124520	85239	86517	72936	94070	103640	89883	31011	30809	32445	48340	42391	33305	45576	C01817	ko00270
mws1060	267.07	135	268.081	C10H12N4O5	[M-H]-	9-(Arabinosyl)hypoxanthine	Nucleotides and derivatives	Nucleotides and derivatives	7013-16-3	3	541560	496250	477150	577900	574100	569710	558340	573990	484800	510250	520090	472290	488240	542940	544310	502160	482930	515900	145410	195280	167360	167860	190540	173370	166640	--	--
pme1119	269.09	137	268.081	C10H12N4O5	[M+H]+	Inosine	Nucleotides and derivatives	Nucleotides and derivatives	58-63-9	3	511280	473590	542580	656550	623590	580160	669650	618610	477000	447070	429790	500310	669880	598460	464740	435950	572600	486430	305420	311710	323910	326500	290750	291510	297360	C00294	ko00230,ko01100,ko02010
mws1297	269.1	101.02	270.11	C13H18O6	[M-H]-	Benzyl glucoside	Phenolic acids	Phenolic acids	4304/12/5	1	11628	11068	8156	7341	8916	3689	2482	11078	13722	2493.2	5556.8	3702.5	2468.8	9	5827.5	6242.5	5610.8	4330.2	24027	34768	27538	24049	18197	33034	19377	--	--
pme0376	271.06	151	272.068	C15H12O5	[M-H]-	Naringenin (5,7,4'-Trihydroxyflavanone)*	Flavonoids	Dihydroflavone	480-41-1	1	61002	63399	58328	69676	69905	66955	67368	66362	70465	34340	35761	40989	31634	35169	36565	37984	39407	37541	158630	203650	149470	161640	159390	184880	211470	C00509	ko00941,ko00943,ko01100,ko01110
pme3472	271.09	107.6	272.09	C12H16O7	[M-H]-	Arbutin	Phenolic acids	Phenolic acids	497-76-7	3	9132.6	12797	9312.7	9041.1	10351	12618	14401	10436	13202	5501.7	3229.3	5282.7	5292.9	6699.5	5013.7	5486.4	6672.1	5370.2	243110	265970	281840	280510	297270	308630	302670	C06186	ko00010
MWSmce675	271.08	108.02	272.09	C12H16O7	[M-H]-	α-Arbutin	Others	Others	84380-01-8	2	11336	10826	168.02	13497	9676.9	9160.1	11154	9119.4	9587.2	5020.2	4842.2	9	9	9	4166.5	4503.9	9	3660.7	158290	197020	209800	235640	233620	242590	227530	--	--
Lmmn003323	271.23	225.22	272.235	C16H32O3	[M-H]-	2-Hydroxyhexadecanoic acid	Organic acids	Organic acids	764-67-0	1	1142000	964870	1064300	1187400	1138300	1263600	1695600	1528400	1620700	1323000	1779800	1921500	1348800	1305400	1483100	1913800	1778900	1810200	358140	416710	457510	396180	449150	354300	410370	--	--
pme1201	273.08	167	274.084	C15H14O5	[M-H]-	Phloretin	Flavonoids	Chalcones	60-82-2	3	9	9	9	9	2910.7	9	9	9	9	1711.6	9	9	9	9	9	1497.6	2444.3	9	9918.5	10279	13083	14702	13702	10360	12251	C00774	ko00941,ko01110
pmb1574	277.2	93	276.209	C18H28O2	[M+H]+	9,12-Octadecadien-6-Ynoic Acid	Lipids	Free fatty acids	61481-29-6	3	141060	152470	145490	151770	172480	150220	149970	125040	109300	124750	150550	128650	111640	102120	112440	148900	119760	134370	155820	164570	158370	169440	210100	202360	179040	--	--
mws1038	277.12	146	278.13	C11H22N2O4S	[M-H]-	Pantetheine	Others	Others	496-65-1	2	4938	4409.8	6532	9	9	9	9	9	9	9	9	9	9	9	9	2742.5	9	9	32172	56277	53234	55236	49704	48597	51711	C00831	ko00332,ko00770,ko01110
Lmxp011770	279.16	149.02	278.152	C16H22O4	[M+H]+	Diisobutyl phthalate*	Phenolic acids	Phenolic acids	84-69-5	1	10654000	10854000	11633000	11787000	11523000	10524000	10871000	11193000	11257000	11766000	11237000	10662000	11445000	10868000	11296000	12347000	9948300	10904000	13053000	13941000	14118000	14805000	13449000	13841000	13865000	C15205	--
Lmlp012720	279.16	149.02	278.152	C16H22O4	[M+H]+	Dibutyl phthalate*	Phenolic acids	Phenolic acids	84-74-2	1	11136000	10803000	11044000	12119000	10987000	10738000	10048000	11665000	11645000	11136000	11024000	10299000	10565000	11709000	10313000	11748000	10936000	10015000	12968000	13203000	14727000	15550000	12140000	13567000	14177000	C14214	--
MWSmce341	279.16	149.03	278.152	C16H22O4	[M+H]+	Butyl isobutyl phthalate	Phenolic acids	Phenolic acids	17851-53-5	2	10979000	11295000	11582000	12390000	12858000	11229000	11213000	11095000	11417000	11563000	11161000	10992000	11309000	11499000	10708000	12348000	10783000	11324000	13603000	14660000	14955000	15288000	13741000	14544000	14370000	--	--
Lmbn005923	277.22	59.01	278.225	C18H30O2	[M-H]-	Crepenynic acid	Lipids	Free fatty acids	2277-31-8	1	123090	110600	126960	106040	92929	121180	109010	109850	108180	110840	91467	123350	95824	90025	93996	115890	110690	115890	19228	23290	27179	23147	30273	21907	23729	C07289	ko00591
pmb0889	279.23	95.1	278.225	C18H30O2	[M+H]+	Punicic acid (9Z,11E,13Z-octadecatrienoic acid)	Lipids	Free fatty acids	544-72-9	1	556200	562570	550280	473320	502890	481670	478780	408090	336380	484590	525830	546770	373980	411060	400350	933540	722320	963960	784260	750160	710000	887860	912630	815120	853270	C08364	--
pmb1650	279.2	149.4	278.225	C18H30O2	[M+H]+	Octadeca-11E,13E,15Z-trienoic acid	Lipids	Free fatty acids	25575-00-2	3	2816600	2827000	2578300	3174400	2995300	2442400	2867500	2583300	3143600	2850800	2821300	2567100	2552800	2847300	2694200	3042200	2640800	2646200	3348100	3365600	3646600	3668400	3305400	3418300	3081000	--	--
MWSmce692	277.22	59.01	278.225	C18H30O2	[M-H]-	γ-Linolenic Acid	Lipids	Free fatty acids	506-26-3	1	128830	107400	115050	113810	81596	112450	105170	112180	104860	116530	96795	122760	85793	89390	91007	107630	103570	108470	19395	22953	25614	24748	22870	25097	22728	C06426	ko00591,ko01040,ko01100
mws0367	277.22	277.22	278.225	C18H30O2	[M-H]-	α-Linolenic Acid	Lipids	Free fatty acids	463-40-1	1	48552000	47231000	48185000	49576000	42354000	49358000	47721000	45879000	45364000	48703000	45402000	49270000	44054000	44440000	43173000	47877000	47428000	47469000	14928000	16797000	17270000	16667000	19670000	17090000	16960000	C06427	ko00592,ko01040,ko01100,ko01110
mws0629	281.11	166	280.106	C13H16N2O5	[M+H]+	L-Aspartyl-L-Phenylalanine	Amino acids and derivatives	Amino acids and derivatives	13433-09-5	3	9	9	9	9	9	9	9	9	9	43048	9	9	9	9	9	9	9	9	62122	52563	55579	59918	60339	60593	77064	--	--
Lmbp010382	281.12	91.05	280.11	C18H16O3	[M+H]+	6-Methoxy-2-(2-phenylethyl)chromone	Others	Others	84294-89-3	3	3737.6	7774	9556	11750	4927.6	8729.5	11023	10371	8333.8	7002.4	8013	5792.7	8552.4	8306.7	5889.8	8043	8085.4	4871.3	9571.2	5205.7	5675.2	5365.8	7964.1	1690.9	6544.3	--	--
Lmbn006152	279.23	59.01	280.24	C18H32O2	[M-H]-	(9Z,11E)-Octadecadienoic acid	Lipids	Free fatty acids	2540-56-9	2	14497	11355	16631	8710.8	18775	19296	13186	11688	13387	7316.2	9470.9	10572	5092.9	7211.4	7820	10119	8502.1	9934.7	7263.6	10650	11716	8491.1	11167	11996	11162	C04056	ko00591
mws1491	279.23	279.23	280.24	C18H32O2	[M-H]-	Linoleic acid	Lipids	Free fatty acids	60-33-3	1	23103000	23123000	25672000	13577000	24932000	25348000	21755000	18904000	21187000	9148100	15829000	16276000	10546000	11270000	12900000	16091000	17380000	15407000	15656000	15923000	19401000	16386000	19712000	18573000	15112000	C01595	ko00591,ko01040,ko01100
MWS4354	282.12	150.08	281.112	C11H15N5O4	[M+H]+	N6-methyladenosine	Nucleotides and derivatives	Nucleotides and derivatives	1867-73-8	3	6317	11286	6629	13269	8253.3	19171	9933.3	7941.8	15987	9005.4	9661.4	11697	6634.5	10523	8617	13430	6418.9	8301.2	12933	16202	17130	19532	20947	15626	20957	--	--
Hmhp001812	282.12	136.06	281.112	C11H15N5O4	[M+H]+	2'-O-Methyladenosine	Nucleotides and derivatives	Nucleotides and derivatives	2140-79-6	1	624200	630030	645170	751370	756810	707600	711590	711020	691870	106500	103370	87221	144720	137470	128690	138290	133810	114980	1718300	1757500	1762400	1920700	1982300	1715400	1941800	--	--
YC512118	282.28	247.24	281.272	C18H35NO	[M+H]+	Oleamide (9-Octadecenamide)	Lipids	Free fatty acids	301-02-0	1	30602	12101	14328	14637	11941	11857	13528	10541	14022	17474	9128	9769.9	9562.2	16904	7578.6	20156	16137	13889	41173	42172	44429	51657	53201	52952	52405	C19670	--
mws2623	281.25	281.25	282.256	C18H34O2	[M-H]-	11-Octadecanoic acid(Vaccenic acid)	Lipids	Free fatty acids	506-17-2	1	5568500	7693900	8366100	6674700	5399800	4041800	4764100	3974100	4426100	2695200	5358800	4259000	3458200	4564600	5462300	6169900	5819700	4385000	757050	938650	896120	718850	1645100	395400	581600	C21944	--
pme1178	284.1	152	283.092	C10H13N5O5	[M+H]+	Guanosine	Nucleotides and derivatives	Nucleotides and derivatives	118-00-3	1	1861600	1981100	1895800	2196600	2092100	2159500	2337800	2249600	2099900	1248500	1196300	1271100	1263800	1315800	1283500	1274100	1275000	1297600	3308200	2560300	2858200	3207000	2978100	3234300	3038200	C00387	ko00230,ko01100,ko02010
mws0668	283.07	151	284.076	C10H12N4O6	[M-H]-	Xanthosine	Nucleotides and derivatives	Nucleotides and derivatives	146-80-5	1	437040	360690	362300	430960	487300	476110	491960	503810	497540	333680	346980	308960	266520	282640	290440	293140	290690	254540	413540	452090	518520	546860	560060	539450	534540	C01762	ko00230,ko00232,ko01100,ko01110,ko02010
Zmyn005026	283.26	283.26	284.272	C18H36O2	[M-H]-	16-Methylheptadecanoic acid	Lipids	Free fatty acids	2724-58-5	2	64288000	61187000	62225000	20470000	51403000	58449000	64330000	62944000	67219000	17634000	53084000	59074000	61592000	63856000	71789000	62299000	64257000	63160000	12769000	13339000	13968000	12430000	13526000	12136000	12122000	C20356	--
pma1751	286.09	124	285.085	C12H15NO7	[M+H]+	N-(beta-D-Glucosyl)nicotinate	Others	Vitamin	-	3	103550	105150	101470	106690	114690	101060	115050	107110	91505	67585	66353	65496	65360	70537	68306	76997	68936	65091	10654000	10502000	10152000	10325000	11395000	11719000	11669000	--	--
Lmyn001519	285.03	133.02	286.032	C11H10O9	[M-H]-	L-Malic acid-2-O-gallate	Phenolic acids	Phenolic acids	-	1	18564	18871	21265	37820	26397	17503	17410	12993	12346	29699	18680	16487	20412	15732	15788	11547	13481	7592.8	110940	220280	220710	190610	107060	205320	217830	--	--
pme0088	285.04	151	286.048	C15H10O6	[M-H]-	Luteolin (5,7,3',4'-Tetrahydroxyflavone)	Flavonoids	Flavonoid	491-70-3	1	20259	18688	14282	26332	23040	22010	16179	20707	21812	1740	9	3179.7	1591.9	9	9	9	9	2863.3	337800	339020	387900	402850	328650	397100	392010	C01514	ko00941,ko00944,ko01100,ko01110
mws1068	285.04	151	286.048	C15H10O6	[M-H]-	Kaempferol (3,5,7,4'-Tetrahydroxyflavone)	Flavonoids	Flavonols	520-18-3	1	40029	44648	46718	46850	53738	42004	43434	38835	51800	40614	37823	37841	25518	29390	28703	34128	31818	36364	11997	13101	19271	15251	17026	22460	19285	C05903	ko00941,ko00944,ko01100,ko01110
mws1521	285.1	121.03	286.105	C13H18O7	[M-H]-	Salicin	Phenolic acids	Phenolic acids	138-52-3	3	9	8151.5	9	9	9	9	6583.5	9	9	9	9	9	9	9	9	9	9	9	72026	54866	76423	55208	74306	53048	61491	C01451	ko00010
MWSslk132	285.21	223.21	286.214	C16H30O4	[M-H]-	Hexadecanedioic acid	Lipids	Free fatty acids	505-54-4	1	59477	60872	60530	59206	52050	55564	51610	51775	54802	101120	101180	100540	75367	84808	83089	113150	103820	106960	45526	48849	49890	46257	53733	53390	50316	C19615	ko00073,ko01100
mws0064	287.06	135	288.063	C15H12O6	[M-H]-	Eriodictyol (5,7,3',4'-Tetrahydroxyflavanone)	Flavonoids	Dihydroflavone	552-58-9	1	79759	72739	87367	77525	82681	76777	60069	173370	79526	21651	23383	14304	15920	18956	20521	11181	12887	16904	1999000	2491300	2479400	2591500	2592700	2417400	2558700	C05631	ko00941,ko01100,ko01110
Jmgn005927	287.06	125.03	288.063	C15H12O6	[M-H]-	2-hydroxynaringenin	Flavonoids	Dihydroflavone	-	2	9	9	9	9	3688.8	4512.3	3336.7	7003.1	9	9	9	9	9	9	9	9	9	9	44351	54105	60525	55200	70005	59363	63779	--	--
MWSHY0163	289.07	215.07	288.063	C15H12O6	[M+H]+	Aromadendrin (Dihydrokaempferol)	Flavonoids	Dihydroflavonol	480-20-6	2	23963	23883	25636	30633	24387	28880	27567	29781	17788	14784	12859	13661	11947	13622	16102	9637.7	11859	10303	31464	33271	32012	35692	39724	36393	38797	C00974	ko00941,ko01100,ko01110
pmn001686	287.22	241.22	288.23	C16H32O4	[M-H]-	10,16-Dihydroxypalmitic acid	Lipids	Free fatty acids	3233-90-7	1	108650	107320	101500	112030	115090	108830	127370	116110	116940	150930	157170	164720	134990	138780	143910	194450	196180	175230	73798	91996	92172	99678	86272	93272	89484	C08285	ko00073
Lmyn007883	287.22	287.22	288.23	C16H32O4	[M-H]-	9,16-Dihydroxypalmitic acid	Lipids	Free fatty acids	38076-49-2	3	3533900	3754600	3919500	4036900	3755300	3868300	4891800	4328800	4710500	5542800	5681000	6013500	5039500	5211800	4988700	7194500	7087400	6731200	3020100	3255100	3201600	3451700	3529900	3435800	3620800	--	--
pme3163	289	97	290.04	C7H15O10P	[M-H]-	D-Sedoheptuiose 7-phosphate	Others	Saccharides and Alcohols	2646-35-7	3	3485900	6038200	5698000	4531200	3782000	4112900	5009700	4016100	4865200	4371300	2951600	2706400	2619000	3931800	3445600	3256500	3089900	4135400	21557000	19192000	18349000	20282000	21829000	20507000	20336000	--	--
Lmyn003835	289.04	137.02	290.043	C14H10O7	[M-H]-	4-(3,4,5-Trihydroxybenzoxy)benzoic acid	Phenolic acids	Phenolic acids	-	2	136020	138670	132650	157050	131590	137350	128790	166180	119350	56766	42728	42916	38646	55172	42288	39261	29388	36012	21299000	24666000	22909000	22630000	22897000	25416000	22799000	--	--
MWSHY0167	291.09	139.04	290.079	C15H14O6	[M+H]+	Catechin	Flavonoids	Flavanols	154-23-4	1	26936	28927	49857	29644	38230	27942	27499	25986	32524	11075	9989.2	8463	7988.5	12744	10369	10420	5218.5	5714.8	4572200	4894700	4964600	4720700	5325200	5452900	4792900	C06562	ko00941,ko01110
MWSHY0174	291.09	139.04	290.079	C15H14O6	[M+H]+	Epicatechin	Flavonoids	Flavanols	490-46-0	2	32949	44872	39467	68803	40388	62142	50516	41627	57312	73819	41502	108200	46307	35829	47102	33926	34043	34625	1512900	1966000	1751700	2019600	1599300	1526500	1776900	C09727	ko00941,ko01100,ko01110
Lmhn004030	289.07	151.04	290.079	C15H14O6	[M-H]-	5,7,3',4',5'-Pentahydroxyflavan (Tricetiflavan)	Flavonoids	Flavanols	-	3	9	6975.2	9	13432	10161	9	9	9	8582.8	9	9	12309	6407	8645.5	4274	8519	7390.2	8849	308150	426930	396430	392470	411330	450600	434630	--	--
pmb2657	289.1	97.1	290.123	C10H18N4O6	[M-H]-	Argininosuccinic acid	Organic acids	Organic acids	2387-71-5	3	3132.1	3571.6	5352.7	4262.1	6266.4	2453.7	4938.2	8290.4	4238.1	3801.1	5145.7	4913.9	3574.5	4019.6	4912.2	4254.6	4697.8	3816.6	250980	265170	274430	287750	294300	294840	284250	C03406	ko00220,ko00250,ko01100,ko01110,ko01230
pmf0314	289.25	157	290.261	C20H34O	[M-H]-	(+)-cis-Abienol	Others	Saccharides and Alcohols	17990-16-8	3	27907	27035	28729	23363	27394	24823	23489	28271	23259	33442	20840	29718	28568	26123	25976	23922	32931	28556	20139	21863	16683	16480	15871	19342	19339	--	--
mws2120	291.01	247	292.022	C13H8O8	[M-H]-	Brevifolin carboxylic acid	Phenolic acids	Phenolic acids	18490-95-4	2	9	9	9	23428	9	9	15422	9	9	9	9	9	9	9	9	9	9	9	1209100	1467600	1643100	1824300	1365400	1546500	1557600	--	--
pmb2792	293.21	193.1	294.219	C18H30O3	[M-H]-	13-Hydroxy-6,9,11-octadecatrienoic acid	Lipids	Free fatty acids	74784-20-6	3	67714	107110	70802	123150	73801	70567	80031	134640	79963	84258	90149	76853	61970	116040	70635	137490	91167	129300	47089	54849	57194	57325	54242	58325	59631	--	--
pmb2787	293.21	275.1	294.219	C18H30O3	[M-H]-	9-Oxo-10E,12Z-octadecadienoic acid	Lipids	Free fatty acids	54232-59-6	1	41809	39684	38466	30767	38917	34608	40696	34277	36963	41574	44171	51663	35014	43946	41603	43892	37229	38097	17260	15186	17092	14045	18366	16969	16564	C14766	ko00591
Lmbn005443	293.21	235.17	294.219	C18H30O3	[M-H]-	13-KODE; (9Z,11E)-13-Oxooctadeca-9,11-dienoic acid*	Lipids	Free fatty acids	54739-30-9	2	48984	45744	46016	36604	45908	45993	42290	41582	43324	51194	59753	61327	45194	51939	51071	58557	46623	49752	17903	18178	19850	15329	19684	16384	14873	C14765	ko00591
pmb2786	293.21	235.17	294.219	C18H30O3	[M-H]-	9-Hydroxy-10,12,15-octadecatrienoic acid*	Lipids	Free fatty acids	89886-42-0	2	47153	49065	47402	37411	42018	41161	44653	43862	44017	50418	57885	59809	42256	48604	48944	55422	51591	53147	16245	16175	17004	14267	20505	16781	18725	C16326	ko00592
Zmyn004676	293.21	113.1	294.219	C18H30O3	[M-H]-	17-Hydroxylinolenic acid	Lipids	Free fatty acids	-	2	53486	43955	52319	35990	42164	38282	39721	34147	33968	44920	43174	39316	34152	28560	41560	72802	57132	74602	75176	60120	64464	64333	64885	56884	50484	C16346	ko00592
Zmyn004732	293.21	185.12	294.219	C18H30O3	[M-H]-	2R-hydroxy-9Z,12Z,15Z-octadecatrienoic acid	Lipids	Free fatty acids	-	3	20349	16252	19226	13865	14674	17149	10906	12871	11835	17756	19648	21015	14003	12943	13876	52100	39206	51695	19031	16498	21075	16215	18952	18782	17225	C16342	ko00592
Lmcn009539	293.25	293.25	294.256	C19H34O2	[M-H]-	E,E,Z-1,3,12-Nonadecatriene-5,14-diol	Lipids	Free fatty acids	-	3	53508	75182	73532	54067	112380	83710	47917	48518	38589	69187	29022	25346	65107	63409	79123	74606	52500	58953	52710	56003	39117	50459	62253	69631	68430	--	--
Hmqp005411	297.24	81.07	296.234	C18H32O3	[M+H]+	9-Oxo-12Z-Octadecenoic acid*	Lipids	Free fatty acids	112543-32-5	3	149280	148480	142010	133330	128700	126640	132850	99791	95823	139850	192150	196370	142840	131820	141700	120940	122400	116500	97611	119470	115830	130990	132100	119750	114200	--	--
Hmqp005455	297.24	81.07	296.234	C18H32O3	[M+H]+	15(R)-Hydroxylinoleic Acid*	Lipids	Free fatty acids	177931-23-6	3	150240	137850	161600	119940	129810	116780	132610	109430	92804	190080	160150	166970	124720	116650	129710	120010	119750	120250	91460	108280	120840	111070	121970	113400	116650	--	--
pmb2799	295.23	195.2	296.235	C18H32O3	[M-H]-	12,13-Epoxy-9-Octadecenoic Acid	Lipids	Free fatty acids	6799-85-5	1	94011	90271	100860	68300	73320	87783	82256	60948	77705	97346	93082	118230	78396	75995	82877	79157	73714	73895	38475	40915	48333	34657	45323	38135	32942	C14826	ko00591,ko01100
Rfmb091	295.23	195.14	296.235	C18H32O3	[M-H]-	9S-Hydroxy-10E,12Z-octadecadienoic acid*	Lipids	Free fatty acids	15514-85-9	1	150880	145310	145230	121810	132390	133590	131420	116310	120450	150920	157030	156890	134440	127750	125040	185700	158240	173170	197250	187010	206400	201910	222560	198630	178670	C14767	ko00591
Lmbn005369	295.23	195.14	296.235	C18H32O3	[M-H]-	13(S)-HODE;13(S)-Hydroxyoctadeca-9Z,11E-dienoic acid*	Lipids	Free fatty acids	10219-69-9	1	146220	139470	140860	122000	128530	128650	130770	114350	115730	140950	152190	155970	120060	125670	121250	175260	149940	173500	206300	185280	191810	195910	211650	192570	168720	C14762	ko00591
Lmbn005662	295.23	171.1	296.235	C18H32O3	[M-H]-	9(10)-EpOME;(9R,10S)-(12Z)-9,10-Epoxyoctadecenoic acid	Lipids	Free fatty acids	16833-56-0	1	146850	139740	155140	111220	110740	124110	117830	96495	112560	127280	130930	156420	99179	103900	105700	97569	99343	95924	66929	73838	73510	52062	76450	65547	46981	C14825	ko00591,ko01100
pme1474	298.1	136	297.09	C11H15N5O3S	[M+H]+	5'-Deoxy-5'-(methylthio)adenosine	Nucleotides and derivatives	Nucleotides and derivatives	2457-80-9	1	334470	306320	325690	410410	306810	382310	337470	371680	475910	345320	348980	333360	292110	283570	242580	256860	275150	308890	17240000	18019000	17555000	17151000	16741000	19508000	20019000	C00170	ko00270,ko00908,ko01100
pmb0197	298.1	166.3	297.107	C11H15N5O5	[M+H]+	N7-Methylguanosine	Nucleotides and derivatives	Nucleotides and derivatives	20244-86-4	3	11442	14939	7745.6	11072	7997.6	11211	8260.1	6760.5	10934	5268.4	6521	5846.4	6850.6	4423.8	6717.9	9	9	3696	35611	37225	35149	25845	31913	47065	45337	C20674	--
Lmbn009444	297.24	183.14	298.251	C18H34O3	[M-H]-	Ricinoleic acid	Lipids	Free fatty acids	141-22-0	2	37593	38456	37139	32350	34400	36262	28627	28767	34641	33362	34947	33665	30826	35601	34367	33006	32085	30607	44445	38346	32979	36088	40238	38475	32128	C08365	--
pmf0297	297.32	183.1	298.324	C20H42O	[M-H]-	1-Eicosanol	Lipids	Free fatty acids	629-96-9	3	40783	33239	35690	31211	32351	30191	34542	29381	33247	28867	28079	30280	31012	31209	26424	31819	26691	25771	34720	40628	37985	27915	42824	39454	31408	--	--
ML10195036	300.3	60.05	299.282	C18H37NO2	[M+H]+	3-Dehydrosphinganine	Lipids	Sphingolipids	16105-69-4	2	1362.1	9	9	9	1415.7	2405.1	9	1374.8	9	9	9	9	9	9	9	9	9	1932.8	6952.7	5114.9	7488.7	5693.7	4446.3	5801.2	6223	C02934	ko00600,ko01100
mws0058	299.06	284	300.063	C16H12O6	[M-H]-	Diosmetin (5,7,3'-Trihydroxy-4'-methoxyflavone)	Flavonoids	Dihydroflavone	520-34-3	1	32344	26731	26052	35039	27015	28258	25171	23386	28879	5667.1	4301.8	5122.8	3123.7	4031.3	4651.4	4247.3	4659.1	3276.5	622420	575570	630310	572630	612560	596620	525710	C10038	--
Zmhp002714	301.07	286.05	300.063	C16H12O6	[M+H]+	5,6,7-Tetrahydroxy-8-methoxyflavone	Flavonoids	Flavonoid	-	2	5472.6	3452.7	2772.7	4771.6	4069	2654.8	4646.3	5264.6	4585.2	3482.4	1797.2	3291.7	3709.9	3267.2	2899.8	2624.2	3642.2	3269.9	10126	10554	13744	12624	12788	10364	15330	--	--
Zmhn001358	299.08	137.02	300.084	C13H16O8	[M-H]-	4-O-Glucosyl-4-hydroxybenzoic acid	Phenolic acids	Phenolic acids	-	1	597060	581100	603210	594470	586170	618030	511190	604730	597800	185390	160820	158830	148400	189650	146800	170940	140070	141520	3682500	3563600	4127200	3804800	3876400	4100700	4416900	--	--
pmb3142	299.1	137.1	300.085	C13H16O8	[M-H]-	Salicylic acid-2-O-glucoside	Phenolic acids	Phenolic acids	10366-91-3	3	52663	49945	59102	72849	66701	86371	61591	72971	58804	44628	48114	50438	55116	58542	51055	58596	63017	54150	615590	716780	679390	809010	716040	717190	745720	--	--
Lmsn002247	299.08	137.02	300.085	C13H16O8	[M-H]-	1-O-Salicyloyl-β-D-glucose	Phenolic acids	Phenolic acids	60517-74-0	1	576520	552710	565290	663180	631050	643880	555650	545090	609470	166750	127570	153290	183440	191780	185650	188610	176710	156270	3404900	3459900	3749100	4194700	3964300	4565400	4534700	--	--
Cmmn012461	299.2	299.2	300.209	C20H28O2	[M-H]-	Dehydroabietic acid	Terpenoids	Ditepenoids	1740-19-8	2	219910	233890	230920	73743	211570	259620	232350	244700	246460	105700	186350	253030	261620	308970	236490	228410	869520	239650	148860	157190	182620	112490	186520	113650	98082	--	--
MWS4295	299.26	253.25	300.266	C18H36O3	[M-H]-	DL-2-hydroxystearic acid	Lipids	Free fatty acids	629-22-1	2	16096	19883	22078	24305	18618	13390	21006	18732	14982	10520	19154	13464	18172	22492	21261	22714	25983	20213	7365	6745.9	5542.3	3751.2	8111.6	2521	3805.1	--	--
MWS5235	299.26	253.25	300.266	C18H36O3	[M-H]-	12-Hydroxyoctadecanoic acid	Lipids	Free fatty acids	106-14-9	3	7755.5	8809.5	7796.1	9066.6	6384.7	7414.1	4564	6813.4	6720.3	8593.1	7490.1	6314.1	6986.2	39849	7640.5	6273.6	8739.5	8124	9190.4	6716.7	9219.4	5281.8	10722	7417.6	6322.1	--	--
Zmyn005384	299.26	253.26	300.266	C18H36O3	[M-H]-	2R-Hydroxyoctadecanoic Acid	Lipids	Free fatty acids	26633-48-7	2	16710	23243	21591	21011	20813	13516	22654	18014	17037	9898.9	18890	13989	19017	22524	21398	24629	26543	22727	7585.5	6148.5	4886.4	3961	7952.5	1449.1	3517.4	C03042	--
Lmqn008288	299.26	299.26	300.267	C18H36O3	[M-H]-	3-Hydroxyoctadecanoic Acid	Lipids	Free fatty acids	45261-96-9	2	183590	244970	200820	70852	202660	217710	206810	220500	244980	94547	206820	210160	224160	251310	218320	201650	730760	217400	136780	140350	153110	98831	175870	106100	97357	--	--
pmb3079	300.05	96.9	301.056	C8H16NO9P	[M-H]-	N-Acetyl-D-glucosamine-1-phosphate	Others	Saccharides and Alcohols	6866-69-9	3	27804	39559	37036	27772	40663	41007	36480	28720	27484	29912	22608	27909	28352	38060	43525	18321	27595	20872	289560	362760	311550	380690	336140	293670	366510	C04256	--
pme2246	301	185.02	302.006	C14H6O8	[M-H]-	Ellagic acid	Tannins	Tannin	476-66-4	1	9318.8	17387	13349	24362	18622	24214	9937.8	17377	26765	34258	43450	32301	20614	14909	21229	14960	10551	17708	577210	584100	751930	801270	713920	633820	889860	C10788	--
Hmyp002315	303.04	257.04	302.042	C15H10O7	[M+H]+	3,5,7,4'-Tetrahydroxy-Coumaronochromone	Others	Others	-	1	306430	790280	557470	403360	428160	292290	321580	609490	368730	403230	638970	625370	459400	372280	361750	370980	371370	234420	694670	1432800	754990	1373900	1350100	649710	1211000	--	--
pme2954	303.05	137.02	302.043	C15H10O7	[M+H]+	Quercetin	Flavonoids	Flavonols	117-39-5	1	94250	96166	96640	77238	82779	72505	70385	91127	82900	62693	52097	55087	46359	42222	47555	49043	41351	49359	107920	145830	156630	167010	159990	150820	146660	C00389	ko00941,ko00944,ko01100,ko01110
mws0920	301.04	151	302.043	C15H10O7	[M-H]-	Tricetin (5,7,3',4',5'-Pentahydroxyflavone)	Flavonoids	Flavonoid	520-31-0	2	4916.1	9	9	9	9	9	9	9	9	9	9	9	9	9	9	9	9	9	21081	18104	20745	25743	24997	24833	27299	C10192	ko00941
Hmhn002457	301.09	139.04	302.1	C13H18O8	[M-H]-	3-methoxy-5-hydroxy-1-O-β-D-glucopyranoside	Phenolic acids	Phenolic acids	-	2	45926	56656	54583	41242	40727	45214	58631	37965	47012	17605	15520	15158	21786	15550	14493	13880	20016	14969	385270	388510	588480	522720	615140	520030	483880	--	--
MWSmce549	303.25	57.07	302.246	C17H34O4	[M+H]+	1-Monomyristin	Lipids	Free fatty acids	589-68-4	3	1257700	1319900	1340100	721110	933690	1216600	1224600	1350800	304490	893820	1093300	1246200	1369000	1381400	1523200	1193100	1186500	1042900	559070	594850	562470	494190	835390	740980	661290	--	--
mws1375	304.15	185.09	303.143	C12H21N3O6	[M+H]+	Nicotianamine	Alkaloids	Alkaloids	34441-14-0	1	9	9	9	9	9	9	486450	9	9	9	9	9	9	9	9	9	9	9	7005800	6508700	5808300	5203600	5306300	5822900	4905400	C05324	--
mws0044	303.05	125.02	304.058	C15H12O7	[M-H]-	Dihydroquercetin(Taxifolin)	Flavonoids	Dihydroflavonol	480-18-2	1	303590	327310	274080	310290	364720	322410	355500	580610	344690	148590	134180	168760	146900	142820	137880	122020	99872	117300	143100	259640	158060	224920	195630	238310	241200	C01617	ko00941,ko01100,ko01110
Hmqn003268	303.05	151.03	304.059	C15H12O7	[M-H]-	5,7,3',4',5'-Pentahydroxydihydroflavone	Flavonoids	Dihydroflavone	-	3	12292	9	9	9	9	9	9	9	9	9	9	9	9	9	9	9	9	9	324460	312600	376910	323570	310570	347830	319210	--	--
mws0042	305.07	125	306.074	C15H14O7	[M-H]-	Epigallocatechin	Flavonoids	Flavanols	970-74-1	1	132970	127140	112380	138130	110350	118130	104420	119560	125750	87435	62974	81480	76477	73119	72816	62321	51573	83293	27215000	31555000	33403000	35440000	33848000	35069000	32438000	C12136	ko00941,ko01110
mws0049	307.08	139	306.074	C15H14O7	[M+H]+	Gallocatechin	Flavonoids	Flavanols	970-73-0	1	225040	177830	237530	235970	208280	185720	202490	205310	226180	134840	117170	119650	113470	108730	112140	96291	98324	105770	42970000	47164000	48537000	49606000	51614000	53408000	53090000	C12127	ko00941,ko01110
pme1086	306.08	143	307.084	C10H17N3O6S	[M-H]-	Glutathione reduced form	Amino acids and derivatives	Amino acids and derivatives	70-18-8	1	9	9	10118	9	9	9	9	9	9	9	9	9	9	9	9	9	9	9	2164400	2247800	2768000	2629700	2752000	2515400	2441100	C00051	ko00270,ko00480,ko01100,ko02010
pmn001610	307.26	307.3	308.272	C20H36O2	[M-H]-	Eicosadienoic acid	Lipids	Free fatty acids	5598-38-9	1	233380	233720	324610	178870	233750	111210	176400	142180	162170	194000	291880	186570	174980	256330	281060	379910	294440	261410	179490	213380	211700	169820	353680	144230	178230	C16525	ko01040
pmb2791	309.21	209.1	310.1	C18H30O4	[M-H]-	9-Hydroperoxy-10E,12,15Z-octadecatrienoic acid	Lipids	Free fatty acids	111004-08-1	3	41423	51876	50144	35529	39545	34117	32555	45672	26700	41327	25422	27516	43994	37491	34980	44060	33970	38339	16118	18649	19073	18723	17028	19290	22031	C16321	ko00592,ko01110
Zmdp001857	311.12	165.05	310.116	C14H18N2O6	[M+H]+	γ-Glutamyltyrosine	Amino acids and derivatives	Amino acids and derivatives	7432-23-7	2	92038	95720	85236	102000	98644	99627	100460	102670	86016	187470	195630	186920	211900	216440	208210	215860	207760	204000	95391	72845	107430	91028	108560	122560	105800	--	--
Zmzn003953	309.2	227.2	310.214	C18H30O4	[M-H]-	13(s)-hydroperoxy-(9z,11e,15z)-octadecatrienoic acid	Lipids	Free fatty acids	67597-26-6	3	133550	194970	158440	178070	149940	163220	151910	159970	139160	113790	94809	117050	133770	189110	140320	136240	128250	116820	156430	183610	165040	142630	182570	138860	130000	C04785	ko00592,ko01100,ko01110
Zmyn004449	309.21	171.1	310.214	C18H30O4	[M-H]-	9-Hydroxy-12-oxo-10(E),15(Z)-octadecadienoic acid	Lipids	Free fatty acids	-	3	2785.4	3106.3	2655.7	2292.7	1601.8	2044.4	9	1652.5	2021.6	4060	3584.2	3120.2	2656.1	4034.2	2706.3	4967.4	4087.4	5812.2	4198.6	4374.6	3207.8	3499.7	3867.9	3214.2	4119.9	C21923	ko00592,ko01110
pme3967	312.13	180	311.123	C12H17N5O5	[M+H]+	2-(Dimethylamino)guanosine	Nucleotides and derivatives	Nucleotides and derivatives	2140-67-2	1	108860	108350	119550	128430	138950	126310	144610	122810	138590	67848	70794	66724	74040	74429	58672	78546	63772	84362	168190	135150	144090	158320	187540	192210	156400	--	--
mws0636	313.15	166	312.147	C18H20N2O3	[M+H]+	L-Phenylalanyl-L-phenylalanine	Amino acids and derivatives	Amino acids and derivatives	2577-40-4	2	13701	19184	16998	18496	17090	14354	11244	11121	15119	7180.8	18883	7333.2	15697	19196	5926.5	9814.2	14642	20363	9417.2	8476.5	9909.2	13657	9675.2	13568	9168.2	--	--
pmb2804	311.1	171.3	312.23	C18H32O4	[M-H]-	13S-Hydroperoxy-9Z,11E-octadecadienoic acid	Lipids	Free fatty acids	33964-75-9	3	52037	49180	45705	47073	48157	43014	44720	43361	39558	47268	45048	44597	40294	41421	40989	105490	83568	95823	104400	115430	116890	118460	120930	130910	128530	C04717	ko00591,ko01100
Rfmb087	311.22	293.21	312.23	C18H32O4	[M-H]-	9-Hydroxy-13-oxo-10-octadecenoic Acid	Lipids	Free fatty acids	-	1	49522	41709	48487	39423	40628	39416	41784	37479	42196	49219	47574	48331	39163	42276	42580	51413	45162	44548	187880	214420	229960	207930	228170	230000	220830	--	--
Lmbn004685	311.22	223.17	312.23	C18H32O4	[M-H]-	5S,8R-DiHODE; (5S,8R,9Z,12Z)-5,8-Dihydroxyoctadeca-9,12-dienoate	Lipids	Free fatty acids	-	3	19084	25472	19166	23235	20792	18441	14873	21673	15336	18783	31729	23066	19539	21222	15389	23570	21304	24296	12705	13655	12911	15691	15251	12757	15717	C20186	ko00591
Lmbn005287	311.22	249.22	312.23	C18H32O4	[M-H]-	7S,8S-DiHODE; (9Z,12Z)-(7S,8S)-Dihydroxyoctadeca-9,12-dienoic acid	Lipids	Free fatty acids	143288-65-7	1	31301	29594	33859	26914	23093	25033	24123	18915	21941	35289	40567	40656	24889	24540	25374	36627	33553	33964	13012	12866	11010	10361	14089	14339	12216	C07354	ko00591
pmn001689	311.22	223.17	312.23	C18H32O4	[M-H]-	9-Hydroxy-12-oxo-15(Z)-octadecenoic acid	Lipids	Free fatty acids	-	3	74386	79685	78079	94311	86325	91200	88246	102590	101610	91901	89897	92923	88412	92514	80973	113230	122660	127110	42919	57865	54805	58230	61581	61482	57982	C21924	ko00592,ko01110
MWS80006	311.22	293.21	312.23	C18H32O4	[M-H]-	9-Hydroperoxy-9Z,11E-Octadecadienoic Acid	Lipids	Free fatty acids	5502-91-0	3	17138	17210	21924	16868	19365	21477	21592	20869	18854	19594	18181	21302	22157	17507	17254	84458	61700	78694	18740	16456	17880	15758	18966	17579	17050	C14827	ko00591,ko01100
Lmmn002179	313.09	107.05	314.1	C14H18O8	[M-H]-	Methyl salicylate-2-O-glucoside	Phenolic acids	Phenolic acids	10019-60-0	1	28102	28855	24602	31196	30413	32059	36728	29273	30868	31021	30261	29599	34389	46174	37330	35208	33077	30490	121410	110770	144100	132010	142820	137660	142600	--	--
Lmbn007891	313.24	183.14	314.246	C18H34O4	[M-H]-	Hydroxy ricinoleic acid	Lipids	Free fatty acids	-	3	126030	126330	130380	160880	152890	132890	165210	146770	153350	150610	157890	170600	134280	143020	140120	219690	211500	209990	169570	180070	193130	183470	190010	202340	191900	--	--
Lmbn005487	313.24	251.24	314.246	C18H34O4	[M-H]-	12,13-DHOME; (9Z)-12,13-Dihydroxyoctadec-9-enoic acid	Lipids	Free fatty acids	263399-35-5	1	17538	17105	14416	16911	13409	15473	14020	14963	17385	20451	19081	20231	13983	17352	15819	21783	17351	14467	27700	27018	26073	21413	31607	26799	24952	C14829	ko00591
mws0988	315.05	165	316.058	C16H12O7	[M-H]-	Rhamnetin	Flavonoids	Flavonols	90-19-7	1	559600	536240	585890	425720	500450	497310	553380	550800	568630	509310	477710	537900	328030	365320	354710	493470	467210	487960	172810	208770	205850	212570	209180	229410	229080	C10176	--
pmn001367	315.07	153.02	316.079	C13H16O9	[M-H]-	Protocatechuic acid-4-O-glucoside*	Phenolic acids	Phenolic acids	-	1	414270	417800	407310	473460	420680	421110	434460	435460	430790	285140	267810	251300	264550	263900	244430	265590	275160	269430	4398100	5155500	5454200	5234700	5327700	5584700	5760200	--	--
pmb2871	315.07	153	316.079	C13H16O9	[M-H]-	1-O-Gentisoyl-D-glucoside*	Phenolic acids	Phenolic acids	23445-11-6	1	353730	416370	407560	446540	447890	438230	412830	415040	385420	278290	267460	246160	268030	270060	270760	255150	287730	271960	3241100	3803100	4166700	4329800	3904100	4333800	4717500	--	--
Hmtn001120	315.11	153.06	316.116	C14H20O8	[M-H]-	5-(2-Hydroxyethyl)-2-O-glucosylphenol	Phenolic acids	Phenolic acids	-	1	77262	59521	72419	66478	71153	62348	79113	47162	75655	70038	64250	62744	82291	76403	63568	56955	75611	80111	659570	745160	695770	769830	853880	771570	851840	--	--
Zmtn001661	315.11	153.02	316.116	C14H20O8	[M-H]-	Vanilloloside	Phenolic acids	Phenolic acids	74950-96-2	2	321580	274710	333080	326110	318520	348950	277750	257560	339960	254490	250950	224310	201900	182160	235980	206490	186860	219940	3004800	2603400	2495600	2529500	2658700	2497800	3184700	--	--
mws0032	319.04	153	318.038	C15H10O8	[M+H]+	Myricetin	Flavonoids	Flavonols	529-44-2	3	30764	23184	16316	12397	17653	14451	17771	13091	14525	52546	42800	42520	36282	37540	38380	52366	46692	44944	54854	36086	54597	42188	44224	59147	56081	C10107	ko00941,ko00944,ko01110
Cmqn010791	317.25	231.18	318.256	C21H34O2	[M-H]-	3-(11-Pentadecenyl)-1,2-benzenediol	Phenolic acids	Phenolic acids	75272-96-7	2	4890.1	4030.5	3791.2	2906.3	3374.3	2992.5	3464.3	3261.5	3696.3	2081.4	2663.2	3024.3	2811.2	2871.1	3043.6	3689.6	3094.3	3033.5	8314.4	7472.8	8238.6	6027.1	8238.9	5331	4282.1	--	--
Cmqn009849	317.25	231.18	318.256	C21H34O2	[M-H]-	3-(10Z)-10-Pentadecenyl-1,2-benzenediol	Phenolic acids	Phenolic acids	83532-37-0	2	2615.3	2490.3	3925	1800	2446.1	3015.7	3905.4	4310.9	3441.9	1342	2742.8	3359.3	3886.1	2592.4	3418.9	2857	3336.4	3665.5	7000.1	6000.1	7506.3	6033.6	8675.4	5193.3	5835	--	--
mws0744	319.05	301	320.053	C15H12O8	[M-H]-	Dihydromyricetin (Ampelopsin)	Flavonoids	Dihydroflavonol	27200-12-0	1	38910	50209	35764	37535	27290	42138	21939	37027	37700	51987	38046	33122	44742	44400	48598	54282	40748	50374	545110	668030	558580	520390	543910	734890	719940	C02906	ko00941,ko01110
pmb0751	321.1	147.3	320.09	C16H16O7	[M+H]+	Trans-5-O-(p-Coumaroyl)shikimate	Phenolic acids	Phenolic acids	-	3	34656	9	9	9	26622	9	21866	19364	9	25407	9	17750	9	9	9	9	12193	9	496610	544130	627800	628200	650680	552810	528450	C02947	ko00940,ko00941,ko00945,ko01100,ko01110
mws0582	322.11	130	321.099	C11H19N3O6S	[M+H]+	S-(Methyl)glutathione	Amino acids and derivatives	Amino acids and derivatives	2922-56-7	1	77910	67355	67412	131200	94423	84421	106000	117570	71942	90112	80432	80808	153360	83073	88212	87288	112390	160650	38607	108090	60415	45192	64135	100650	71246	C11347	--
pmn001513	321	125	322.021	C14H10O9	[M-H]-	Digallic Acid	Tannins	Tannin	536-08-3	1	294640	317770	279570	325020	308410	248620	195900	175810	191750	296720	279290	302410	149810	157350	123700	153670	156980	177270	25963000	34204000	30058000	33624000	34056000	35686000	35559000	C01572	--
MWSslk257	324.06	112.05	323.052	C9H14N3O8P	[M+H]+	Cytidine 5'-monophosphate(Cytidylic acid)	Nucleotides and derivatives	Nucleotides and derivatives	63-37-6	3	9	9	9	9	9	9	22324	24294	13618	14639	17455	13288	10676	25138	12142	9	9	9	58790	75325	62402	53492	81056	75101	87818	C00055	ko00240,ko01100
pme3188	323.03	211	324.036	C9H13N2O9P	[M-H]-	Uridine 5'-monophosphate	Nucleotides and derivatives	Nucleotides and derivatives	58-97-9	2	9	9	10930	7911.2	12308	8981.2	8706.9	6566.3	35943	8154.2	9	10740	18763	9	9	9	10333	9	35011	39433	48307	52923	36643	20768	32815	C00105	ko00240,ko01100
Hmqp006023	326.27	309.27	324.266	C20H36O3	[M+H]+	Ethyl 9-Hydroxy-10,12-octadecadienoic acid	Lipids	Free fatty acids	-	2	163750	147310	164450	90893	133990	124430	110830	96691	26930	207360	284290	275570	159390	173980	174730	219150	197150	189470	60081	58993	61107	66644	62688	61759	61379	--	--
mws0983	326.31	62.06	325.298	C20H39NO2	[M+H]+	N-Oleoylethanolamine	Alkaloids	Alkaloids	111-58-0	1	1641200	1454000	1531500	868210	1253100	1209100	1047100	888320	278500	2036500	2925700	2789700	1511500	1682000	1690100	2095100	1896200	1862500	574320	590250	629690	645960	624460	612800	607900	C20792	--
pmn001516	325.06	125	326.064	C14H14O9	[M-H]-	5-Galloylshikimic acid	Phenolic acids	Phenolic acids	95719-51-0	1	37458	36254	39665	58133	34966	47994	30168	37334	28704	116560	97178	74388	83477	73278	80570	72447	84669	56518	36681000	46830000	48502000	51906000	48730000	50898000	55779000	--	--
pmn001515	325.06	93	326.064	C14H14O9	[M-H]-	3-Galloylshikimic acid	Phenolic acids	Phenolic acids	110082-91-2	1	9462.6	8384.1	10663	15875	11415	10272	8430.1	6581	9236.6	27009	22385	21793	19507	16308	17683	16931	20675	20670	10299000	12523000	14647000	15558000	12463000	13822000	14146000	--	--
Zmzn001549	325.09	119.05	326.1	C15H18O8	[M-H]-	Ferulic acid-1-O-glucoside	Phenolic acids	Phenolic acids	14364-05-7	2	1717000	1727800	1612300	1702400	1606700	1771900	1752400	1594000	1596900	632660	609590	662100	1053900	711620	820940	771910	764430	855140	502840	496860	514100	583900	607840	567500	576590	C04415	--
Lmsn003111	325.09	145.03	326.1	C15H18O8	[M-H]-	1-O-p-Coumaroyl-β-D-glucose	Phenolic acids	Phenolic acids	7139-64-2	1	29273000	28567000	28254000	30968000	29860000	29684000	27003000	28321000	28640000	13488000	11724000	11859000	13004000	13078000	12641000	14860000	15262000	16033000	9713600	9693600	10841000	10991000	10363000	10937000	9628600	C16827	--
Zmhn002301	325.09	163.04	326.1	C15H18O8	[M-H]-	p-Coumaric acid-4-O-glucoside	Phenolic acids	Phenolic acids	117405-48-8	1	2046800	2330000	2172200	2210500	1816200	2467600	2297400	2332700	2094000	899380	824430	577150	848170	901010	915820	797360	736940	806000	2682700	2802600	3239000	3167900	3301100	3545200	3374400	C06739	--
Lmqn000351	325.11	59.01	326.121	C12H22O10	[M-H]-	Rutinose	Others	Saccharides and Alcohols	90-74-4	3	36390	27869	35834	51291	47864	33500	38406	48348	54580	33157	34006	29970	30219	36418	18686	32696	32261	35262	12948	15949	28358	37515	12956	24901	28064	C08247	--
Hmsn002272	327.11	165.05	328.116	C15H20O8	[M-H]-	Demethyl coniferin	Phenolic acids	Phenolic acids	-	1	4693.4	6433.9	9	9	11052	7026.6	9	522.09	9	9	9	9	9	9	9	9	9	9	384970	386170	424270	387900	496050	403850	386740	--	--
Lmtn002233	327.11	165.05	328.116	C15H20O8	[M-H]-	Androsin	Phenolic acids	Phenolic acids	531-28-2	1	143580	155010	156170	190020	158170	199610	179560	161560	179020	174980	238920	242470	205550	310480	211440	201040	189000	191680	1590800	1687500	2349000	2018800	2038000	2228300	1817700	--	--
pmn001691	327.22	291.2	328.225	C18H32O5	[M-H]-	9,12,13-Trihydroxy-10,15-octadecadienoic acid	Lipids	Free fatty acids	-	1	40343	30270	39487	41682	41656	36711	47447	41425	54093	28459	18891	27103	27788	17772	21100	25962	27078	22813	260880	300160	310280	291290	315910	303600	320620	--	--
mws0371	327.23	283.3	328.24	C22H32O2	[M-H]-	Cis-4,7,10,13,16,19-Docosahexaenoic Acid	Lipids	Free fatty acids	6217-54-5	2	1100.8	9	9	9	1315	1684.9	9	9	1472.4	9	9	9	1054.1	9	9	9	1990.6	9	4793	3035.1	2528.3	2156.4	3609.7	2947.3	1871.4	C06429	ko01040
mws0884	328.05	134.2	329.053	C10H12N5O6P	[M-H]-	Cyclic 3',5'-Adenylic acid	Nucleotides and derivatives	Nucleotides and derivatives	60-92-4	3	36488	34630	37381	35468	46580	39261	38656	41500	41133	26909	31340	28055	29825	35973	34070	32524	30260	30574	10136	14162	17271	15560	16516	14199	17058	C00575	ko00230,ko01100
Zmhn001883	329.09	209.04	330.095	C14H18O9	[M-H]-	Vanillic acid-4-O-glucoside	Phenolic acids	Phenolic acids	32142-31-7	1	46309	53729	40589	48616	45393	64565	53252	34894	54758	11506	13105	11518	18656	15026	16836	17427	15085	17476	308420	360540	385050	398800	391470	419740	374980	--	--
Smhn002346	329.08	167.03	330.095	C14H18O9	[M-H]-	2,4,6-trihydroxy-acetophenone-6-O-β-D-glucopyranoside	Phenolic acids	Phenolic acids	-	1	84387	68433	83503	91099	97734	87902	80381	97930	92297	72221	65068	67039	66400	68548	70322	55664	68154	69411	710070	729070	690940	667290	779870	759780	822290	--	--
Lmtn002565	329.11	167.03	330.095	C14H18O9	[M-H]-	1-O-Vanilloyl-D-Glucose	Phenolic acids	Phenolic acids	-	1	103630	103060	98450	116710	110160	138480	88484	102960	85943	42286	45590	47632	68250	66992	56662	48827	54562	46284	2520100	3350500	3649300	3334600	3942400	3103800	3443400	C20470	--
pmn001517	329.12	167	330.131	C15H22O8	[M-H]-	3,4,5-Trimethoxyphenyl-1-O-Glucoside	Phenolic acids	Phenolic acids	-	2	169950	173820	211360	201390	199760	198420	182150	210110	193020	132620	132960	146080	145220	147470	160280	137440	128000	128070	1330000	1523700	1517500	1572400	1527300	1632600	1721500	--	--
Hmqn003054	329.23	311.23	330.24	C18H34O5	[M-H]-	9,10,11-Trihydroxy-12-octadecenoic acid	Lipids	Free fatty acids	61911-67-9	1	38355	38692	41679	45780	40705	46176	46474	54058	47549	29816	33934	36917	32531	36998	34576	33505	32129	36500	128010	148430	157440	151840	167120	155800	150660	--	--
pmn001694	329.23	229.15	330.241	C18H34O5	[M-H]-	9,10,13-Trihydroxy-11-Octadecenoic Acid	Lipids	Free fatty acids	29907-57-1	1	614880	659590	640500	716830	700520	730720	796220	775080	753380	503010	531930	516330	462720	501300	479330	484900	459860	500710	2107400	2201300	2346500	2323400	2385900	2261500	2281800	C14835	ko00591
pmp001284	331.28	313.27	330.277	C19H38O4	[M+H]+	Monopalmitin	Lipids	Glycerol ester	542-44-9	1	227510	259400	269180	167780	190270	210600	206660	196470	65099	259610	298870	314990	366750	313660	322510	290940	280420	283190	175800	180740	174590	167580	232930	238320	234430	--	--
pme3184	332.08	136	331.068	C10H14N5O6P	[M+H]+	2'-Deoxyadenosine-5'-monophosphate	Nucleotides and derivatives	Nucleotides and derivatives	653-63-4	2	17485	17347	14967	14696	26601	17276	10456	10406	13343	9452.8	9866	11804	10698	7199.7	7790.2	9049.3	9925.1	9387.2	167020	168060	184820	208050	202470	168750	185960	C00360	ko00230,ko01100
pmb0789	332.13	152.07	331.127	C14H21NO8	[M+H]+	Pyridoxine-5'-O-glucoside	Others	Vitamin	-	3	7502.2	10086	5158.4	10299	11943	8854.5	10023	7714.8	11638	11592	11065	10490	11747	14791	9765.4	13583	8888.8	12047	417250	495400	459660	514290	505380	493160	507180	C03996	--
pmc0066	333.05	137.05	332.052	C10H13N4O7P	[M+H]+	2'-Deoxyinosine-5'-monophosphate	Nucleotides and derivatives	Nucleotides and derivatives	3393-18-8	3	819130	790440	796410	1079500	1054800	997820	900050	1041200	984080	487720	410670	568060	539080	583780	578050	557870	555690	527120	2438700	1967200	1901600	1563500	1887300	2058000	1767800	C06196	ko00230
Lmfn000604	331.07	169.01	332.074	C13H16O10	[M-H]-	6-O-Galloyl-D-glucose	Tannins	Tannin	13186-19-1	1	280690	307260	240490	317140	311720	306680	310560	248920	237000	672270	583110	598790	584010	607220	617230	467640	511590	643110	36627000	52667000	41593000	44817000	46820000	48738000	46074000	--	--
MWS20201	333.08	171.03	332.074	C13H16O10	[M+H]+	1-O-galloyl-β-D-glucose	Phenolic acids	Phenolic acids	13405-60-2	1	9	9	9	9	9	9	9	9	22362	41645	31132	38435	28570	38860	33417	9	9	9	3676300	4583700	5925500	5572300	4940500	5031700	4424300	C01158	--
pmb2928	331	313.1	332.074	C13H16O10	[M-H]-	Gallic acid-4-O-glucoside	Tannins	Tannin	84274-52-2	3	9	9	9	9	9	9	9	9	9	4052.7	9	9	9	9	9	9	9	9	1135200	1329200	1337000	1430700	1499400	1458600	1316400	--	--
Jmwn002117	331.1	153.02	332.111	C14H20O9	[M-H]-	2-(3,4-dihydroxyphenyl)ethanediol 1-O-β-D-glucopyranoside	Phenolic acids	Phenolic acids	-	1	6830.6	12266	4970	16729	10205	6977.4	12975	9841.2	6637.4	3740.8	1942	3896.1	4214.8	5086.5	374.92	1976.1	2215.5	922.01	351950	381760	390630	396950	374640	452150	416610	--	--
pmn001519	335.04	124	336.048	C15H12O9	[M-H]-	Galloyl Methyl gallate	Tannins	Tannin	-	1	3345600	3087600	3261300	2253800	1946700	1777300	1325400	968500	1110900	1390000	1081200	1015200	373480	424930	420030	622900	569550	592700	23362000	26067000	26568000	27105000	27729000	28565000	27315000	--	--
Hmln002806	335.08	179.03	336.085	C16H16O8	[M-H]-	5-O-Caffeoylshikimic acid	Phenolic acids	Phenolic acids	180981-12-8	2	4986	9	9	9	9	9	9	7153.2	8646.2	9	9	5750	9	9	6870	9	9	9	53889	84534	83565	89416	79997	62611	72770	C10434	ko00940,ko00941,ko00945,ko01100,ko01110
pmn001421	337.09	191.05	338.1	C16H18O8	[M-H]-	3-O-p-Coumaroylquinic acid*	Phenolic acids	Phenolic acids	87099-71-6	1	112150	93385	102710	161510	129950	113630	127990	103170	78219	81708	95330	73718	69135	73885	63977	72262	73644	71337	2414700	2211400	2973100	3175000	3009500	3162200	2746200	--	--
pmb3074	337.09	191.05	338.1	C16H18O8	[M-H]-	5-O-p-Coumaroylquinic acid*	Phenolic acids	Phenolic acids	1899-30-5	1	138760	197430	173730	181030	169610	146940	155140	151600	138400	152940	157350	137870	129580	136590	145260	89269	126630	77486	1171000	1291900	1378300	1255200	1369700	1473600	1405400	C12208	ko00940,ko00941,ko00945,ko01110
pme3311	339	97	339.996	C6H14O12P2	[M-H]-	D-Fructose-1,6-biphosphate	Others	Saccharides and Alcohols	488-69-7	3	26716	26890	36402	19814	22700	27589	29145	28864	29467	29024	17483	22692	22164	16551	26908	21644	27838	17352	94398	151580	148710	103010	98612	178320	95626	C00354	ko00400,ko00710,ko01100,ko01110,ko01200
mws1015	339.07	177	340.079	C15H16O9	[M-H]-	Esculin (6,7-DihydroxyCoumarin-6-glucoside)	Lignans and Coumarins	Coumarins	531-75-9	1	23276	19149	15160	26463	22760	23210	24808	16182	30635	9976.8	10107	9	9	7107.5	9	9	9	9	874140	922840	992490	996450	1051700	976750	987010	C09264	--
Cmyn001328	339.07	177.02	340.079	C15H16O9	[M-H]-	Daphnin	Lignans and Coumarins	Coumarins	486-55-5	1	19217	9	9	25553	24018	20155	16237	21304	14244	12249	9	9	9	9	6141.8	8640.5	9	9	775720	1012900	908510	1192500	991660	968340	962280	C01421	--
Jmwn002620	341.09	161.02	342.095	C15H18O9	[M-H]-	Vanillic Acid-4-O-Glucuronide	Phenolic acids	Phenolic acids	-	1	4047000	4215900	3664400	5013300	4315400	3993800	4658400	4333600	3882700	2622400	2483900	2123800	2229000	2619400	2138000	1932100	2138500	2152700	11568000	13631000	15203000	16789000	13902000	15870000	15076000	--	--
Lmsn002548	341.09	161.02	342.095	C15H18O9	[M-H]-	1-O-Caffeoyl-β-D-glucose	Phenolic acids	Phenolic acids	14364-08-0	1	2998200	3373500	4174700	4005400	3812000	3881200	2975400	3493200	3253300	1678900	1837000	2140200	2469500	1946300	1808100	1778900	2317500	1916900	12827000	15860000	15200000	14483000	13504000	14754000	13298000	C10433	--
Zmhn001793	341.09	179.03	342.096	C15H18O9	[M-H]-	6-O-Caffeoyl-D-glucose	Phenolic acids	Phenolic acids	-	2	419420	411840	378820	413360	496300	410110	277420	356180	372390	235140	9	247760	221820	224770	125140	262150	294200	248290	2028000	1957700	2107800	2161000	2098200	2099000	2096900	--	--
mws0264	341.11	119	342.116	C12H22O11	[M-H]-	D-Trehalose*	Others	Saccharides and Alcohols	99-20-7	1	8532900	20025000	14537000	16395000	10511000	12383000	15054000	16960000	17306000	14239000	20988000	16775000	15274000	18772000	13167000	16151000	19397000	10364000	2265300	3801500	2598600	3217900	3371400	2915900	2410300	C01083	ko00500,ko01100,ko01110,ko02010
MA10039641	341.11	89.02	342.116	C12H22O11	[M-H]-	Lactobiose	Others	Saccharides and Alcohols	63-42-3	1	16246000	21585000	24187000	24858000	12099000	19027000	14785000	31528000	19786000	11104000	36082000	18635000	23069000	22267000	12595000	19903000	13628000	18679000	3917400	5383200	3867400	5883100	4311800	9132300	6498700	C00243	ko00052,ko01100,ko02010
Lmsn000381	341.11	89.02	342.116	C12H22O11	[M-H]-	D-Maltose*	Others	Saccharides and Alcohols	133-99-3	1	28230000	25263000	16142000	25273000	21910000	18145000	34980000	32389000	20311000	18514000	16111000	21239000	26505000	21907000	28674000	32419000	20779000	18878000	3869700	10157000	4259200	6449400	5911200	4125100	4027900	C01971	--
MWSmce203	341.12	73.03	342.116	C12H22O11	[M-H]-	D-(+)-Cellobiose	Others	Saccharides and Alcohols	528-50-7	3	331350	301820	194930	347380	271120	217840	142200	491580	307540	471650	466580	205800	312530	333670	396380	249880	441180	805220	72066	140520	112190	92047	128250	65006	148800	--	--
mws5038	341.11	89.02	342.116	C12H22O11	[M-H]-	Isomaltulose*	Others	Saccharides and Alcohols	13718-94-0	1	10493000	32022000	19302000	9	15715000	22562000	16975000	23811000	17475000	19812000	25814000	26812000	23661000	18153000	15351000	18044000	20782000	23753000	5290800	4797800	7709900	8539200	7502200	6599200	7195700	C01742	--
mws1080	341.11	179	342.116	C12H22O11	[M-H]-	Galactinol	Others	Saccharides and Alcohols	3687-64-7	1	51378000	40876000	51321000	45200000	51078000	46838000	39041000	40347000	35419000	42468000	38268000	33132000	48080000	56340000	56122000	46994000	47023000	36193000	10436000	15336000	16407000	14252000	13323000	15342000	15598000	C01235	ko00052,ko01100
pme0519	341.11	119.03	342.116	C12H22O11	[M-H]-	D-Sucrose*	Others	Saccharides and Alcohols	57-50-1	1	35123000	40226000	33289000	32899000	32133000	38379000	39423000	36680000	41781000	35832000	38619000	37823000	36614000	34906000	30223000	42419000	24789000	28051000	10021000	10425000	8561200	8364600	8562900	7721600	9804900	C00089	ko00052,ko00500,ko01100,ko01110,ko02010
mws1333	341.11	113	342.116	C12H22O11	[M-H]-	Melibiose	Others	Saccharides and Alcohols	585-99-9	1	11158000	16118000	18465000	17183000	10748000	18051000	16091000	14167000	17882000	14925000	15583000	15488000	15908000	17368000	19353000	13153000	15936000	18221000	4444200	4232500	4527800	4642500	5673800	4841600	5609500	C05402	ko00052,ko01100,ko02010
Zmjn000425	341.11	89.02	342.116	C12H22O11	[M-H]-	D-Lactulose	Others	Saccharides and Alcohols	4618-18-2	1	39238000	40575000	40395000	47758000	61788000	62094000	45717000	51219000	48427000	43974000	33128000	48497000	49808000	57042000	56939000	43687000	56076000	53402000	7556200	7370500	7214800	7362000	7684600	9092400	8469200	C07064	--
Zmln000899	343.11	181.05	344.111	C15H20O9	[M-H]-	Syringaldehyde-4-O-glucoside	Phenolic acids	Phenolic acids	-	3	28070	25306	24701	51564	49825	39832	21508	30884	25793	9	9	9	9	9	9	9	9	9	260490	244870	321500	319830	287710	311450	326860	--	--
Lmmn000774	343.1	181.05	344.111	C15H20O9	[M-H]-	Dihydrocaffeoylglucose	Phenolic acids	Phenolic acids	-	3	141500	120240	118330	143230	121700	118130	130600	131420	106730	53241	37055	47413	57487	48200	49553	54964	36810	50266	336870	363200	394590	405090	434140	378540	443220	--	--
MWS1983	343.12	89.03	344.132	C12H24O11	[M-H]-	Maltitol	Others	Saccharides and Alcohols	585-88-6	3	421980	491700	715860	388420	330220	571740	373200	455290	225630	489140	480320	332850	286880	483300	396670	426580	419660	500800	61009	160360	114300	89862	98830	156150	98232	--	--
MWSslk074	343.12	59.01	344.132	C12H24O11	[M-H]-	Lactitol	Others	Saccharides and Alcohols	585-86-4	3	551530	479630	562800	477720	449280	436220	516320	517600	531420	349050	418430	298550	386400	325580	415210	388720	441080	411720	6017800	6650600	6123100	6896200	6568600	6558300	6602100	--	--
Lmtn000940	345.08	139.04	346.09	C14H18O10	[M-H]-	1-O-(3,4-Dihydroxy-5-methoxy-benzoyl)-glucoside	Phenolic acids	Phenolic acids	-	2	13419	14999	11850	16435	12116	7455.8	16365	8205.4	6339	5149.6	8217.5	6001.2	4976.1	6251.9	10235	6579.8	4818.9	9	54454	50333	45706	54443	59791	64960	72018	--	--
Lmyp003381	347.13	301.13	346.126	C15H22O9	[M+H]+	3,4,5-Trimethoxyphenyl-1-O-β-D-glucoside	Phenolic acids	Phenolic acids	-	2	4630.5	10634	12075	3943.2	4526.8	8840.7	10684	6486.7	7836.6	20409	17919	12546	16695	14859	20859	15236	11177	11421	273840	321280	353090	348920	458640	312420	372620	--	--
pmb0981	348.07	136	347.063	C10H14N5O7P	[M+H]+	Adenosine 5'-monophosphate	Nucleotides and derivatives	Nucleotides and derivatives	61-19-8	1	75926	98477	89449	112540	103830	121710	51010	55812	64800	80506	64962	55240	70444	48538	46182	42686	60529	36049	525050	550530	546050	636010	678420	629540	635300	C00020	ko00230,ko00908,ko01100,ko01110
pmb0532	349.05	137.3	348.047	C10H13N4O8P	[M+H]+	Inosine 5'-monophosphate	Nucleotides and derivatives	Nucleotides and derivatives	131-99-7	3	11917	8265.9	11383	17415	13415	15133	6100.5	7223.8	8193.3	10024	7121	10432	7727.9	9	4382.4	7406.9	8299.9	4146.5	52364	56078	53055	54499	68666	63285	50817	C00130	ko00230,ko01100,ko01110
MWS0994	351.08	164.03	352.087	C10H16N4O10	[M-H]-	N-Carbamoyl-L-aspartate	Amino acids and derivatives	Amino acids and derivatives	13184-27-5	3	9	9	9	9	9	9	9	9	9	8976.2	9	9	9	9	9	9	9	9	50678	46513	49833	47514	45361	46800	38812	C00438	ko00240,ko00250,ko01100
Lmhp011562	353.27	261.22	352.261	C21H36O4	[M+H]+	1-α-Linolenoyl-glycerol	Lipids	Glycerol ester	-	1	201270	189750	216930	121060	229410	284580	233710	255050	77222	85461	150090	175860	126550	124130	134200	148550	137670	144280	700740	691290	711330	712710	871660	860260	662080	--	--
Lmhp011388	353.27	261.22	352.261	C21H36O4	[M+H]+	2-α-Linolenoyl-glycerol	Lipids	Glycerol ester	55268-58-1	1	199260	198740	204980	131240	220000	285220	250330	249910	87243	85513	149860	160380	132080	130380	131950	148830	155630	148670	707510	688700	633630	653610	987970	735790	675790	--	--
mws1077	355.1	193.05	354.095	C16H18O9	[M+H]+	Scopoletin-7-O-glucoside (Scopolin)	Lignans and Coumarins	Coumarins	531-44-2	3	316880	359000	388630	409570	380120	279770	361530	367170	343650	38548	35010	43113	41771	49812	45958	48564	49343	31196	394090	409960	450760	438700	413970	446330	424100	C01527	ko00940,ko01110
pme1816	353.09	191	354.095	C16H18O9	[M-H]-	Neochlorogenic acid (5-O-Caffeoylquinic acid)*	Phenolic acids	Phenolic acids	906-33-2	1	31295	39157	27431	68206	21300	59285	44405	41233	23462	48234	97087	23386	26639	38085	20700	32027	23037	24232	2607500	2854800	3576600	3482500	3197300	3164000	3819500	C17147	--
mws2108	353.09	191.05	354.095	C16H18O9	[M-H]-	Cryptochlorogenic acid (4-O-Caffeoylquinic acid)	Phenolic acids	Phenolic acids	905-99-7	1	23538	27922	17910	63355	23119	49216	30195	32695	22384	44601	58539	25718	18319	37442	19645	19408	10792	9940	1825500	2096100	2676600	2445600	2162900	2478700	2543100	--	--
mws0178	353.09	191.01	354.095	C16H18O9	[M-H]-	Chlorogenic acid (3-O-Caffeoylquinic acid)*	Phenolic acids	Phenolic acids	327-97-9	1	39824	37269	30955	79996	46044	81672	59572	51410	29673	80074	108210	28992	21373	64560	34309	28105	22167	24332	3135800	3461100	3823900	4309300	3441400	3840000	3907000	C00852	ko00940,ko00941,ko00945,ko01110
Lmhp112042	355.28	263.24	354.277	C21H38O4	[M+H]+	1-Linoleoylglycerol	Lipids	Glycerol ester	2277-28-3	1	38815	44107	43741	33277	41443	45798	34495	33788	17351	22767	31733	29977	19177	20669	18886	22473	22143	21741	189090	184830	196460	227140	242220	233540	258740	--	--
Lmhp012042	355.28	263.24	354.277	C21H38O4	[M+H]+	2-Linoleoylglycerol	Lipids	Glycerol ester	3443-82-1	1	44151	40789	40662	34020	42077	47048	35719	35291	18813	20866	27987	30670	19496	22294	20700	22507	24390	24746	172200	189250	197250	229450	237700	231250	236080	--	--
Lmsn003318	355.1	175.04	356.111	C16H20O9	[M-H]-	1-O-Feruloyl-β-D-glucose	Phenolic acids	Phenolic acids	7196-71-6	1	495460	425200	521260	575690	626340	547570	592900	581510	581430	462570	468650	463270	491280	476260	522250	559690	542810	550980	1991300	2116000	2077900	2432100	2347000	2509300	2491200	C17759	--
Hmhn003518	355.1	175.04	356.111	C16H20O9	[M-H]-	4-O-β-D-glucopyranosylferulic acid	Phenolic acids	Phenolic acids	-	1	1144700	1170300	679640	1061600	1222600	1183600	935500	1072500	1238800	988880	1078100	985290	1093500	1061100	1091200	1171100	1196800	1208600	2595500	3060500	3210700	3257900	3076800	3060300	3458400	--	--
Hmmn002544	355.1	193.05	356.111	C16H20O9	[M-H]-	Ferulic acid-4-O-glucoside	Phenolic acids	Phenolic acids	117405-51-3	1	28320	25944	27064	48380	36961	22069	33616	38501	27538	15710	12152	8454.2	21823	15247	16552	36764	27715	31419	253470	289240	381620	362710	352780	343610	428530	--	--
pmb0296	357.3	265.4	356.293	C21H40O4	[M+H]+	1-Oleoyl-Sn-Glycerol	Lipids	Glycerol ester	129784-87-8	1	9	9	9	9	11883	15310	14407	9	17314	9	9	9	9	9	9	15778	17528	16323	58949	75506	59385	67588	70724	68198	64408	--	--
mws1526	359.13	197	358.126	C16H22O9	[M+H]+	Sweroside	Terpenoids	Monoterpenoids	14215-86-2	3	9	9	9	9	9	9	9	9	9	11497	9	9	9	9	9	9	9	9	108740	114690	123410	127190	123900	110610	131260	C17071	--
Lmsp004450	359.15	131.05	358.142	C20H22O6	[M+H]+	Dehydrodiconiferyl alcohol	Phenolic acids	Phenolic acids	97465-82-2	3	16728	23683	22148	20384	14905	10756	22025	18848	17398	13700	17073	22703	14298	21424	14904	15204	23266	15476	863510	988660	870980	869780	1226800	1279200	1383500	--	--
Lmmn003748	359.15	180.08	360.157	C20H24O6	[M-H]-	Isolariciresinol	Lignans and Coumarins	Lignans	548-29-8	3	5470.6	4317.5	6688.9	4954.1	5166.5	6490.1	4341.4	5512.6	9	9	9	3011.7	9	9	9	9	9	2350	29985	33766	37392	41159	45807	46087	39756	--	--
mws1562	361.11	169.05	362.121	C15H22O10	[M-H]-	Catalpol	Terpenoids	Monoterpenoids	2415-24-9	2	12640	10238	11034	19010	7831.5	15411	22804	2995.2	10035	11534	20398	33097	9528.2	19948	20894	15802	7948.5	13401	48136	53365	66519	71070	59554	88979	75774	C09773	--
pmb0998	364.07	152.1	363.058	C10H14N5O8P	[M+H]+	Guanosine 5'-monophosphate	Nucleotides and derivatives	Nucleotides and derivatives	85-32-5	3	11949	14084	12096	14378	10353	12883	8905.1	7007	4762.3	9088.2	10840	5953.4	10450	8827.2	7162.5	6293	7316.9	7346.6	26573	28806	34672	30960	32221	31106	33089	C00144	ko00230,ko01100
pma3724	369.1	177.1	368.111	C17H20O9	[M+H]+	1-O-Feruloylquinic acid	Phenolic acids	Phenolic acids	-	3	9	9	9	9	9	9	9	9	22442	23004	10075	19686	13798	18514	10761	9	9	9	705990	894860	866150	929610	819050	804460	974990	--	--
mws0179	367.1	190.9	368.111	C17H20O9	[M-H]-	Chlorogenic acid methyl ester	Phenolic acids	Phenolic acids	29708-87-0	2	9	9	7128.7	9	9	9	7462	8707.5	9388.2	15651	17310	19092	11558	13787	10553	7578.6	8210.8	9	119100	109240	96347	136770	117380	124050	96088	--	--
pmb0752	369.12	177.1	368.111	C17H20O9	[M+H]+	3-O-Feruloylquinic acid	Phenolic acids	Phenolic acids	1899-29-2	1	9	9	9	9	9	9	9	9	9	23132	19576	20380	27285	15854	17770	20316	24250	20476	43244	46349	56467	63814	58139	56483	51612	C02572	--
Lmbp002309	371.1	209.05	370.126	C17H22O9	[M+H]+	Sinapaldehyde-4-O-Glucoside	Phenolic acids	Phenolic acids	154461-65-1	3	9	9	9	9	9	9	9	9	9	9	9	1346.9	2231.3	9	9	9	9	9	301590	317940	402200	393050	347960	431350	400090	--	--
Lmmp004382	371.21	191.14	370.199	C19H30O7	[M+H]+	3-Oxo-α-ionol-β-D-glucoside	Others	Others	-	1	9	9	9	9	9	9	9	9	9	3899.2	17451	24037	26294	11458	16670	9	9	9	263040	123440	141870	142250	267060	286530	217040	--	--
Smhn002274	373.22	211.17	372.214	C19H32O7	[M+H]+	Blumenol C glucoside	Others	Others	135820-80-3	3	9	9	9	9	9	9	9	9	9	3067.3	7182.6	6502.9	4248.4	8311.7	7144.6	9	9	9	335790	332750	358410	396280	409920	402450	372630	--	--
pmb0108	375.2	137.1	374.1	C19H18O8	[M+H]+	Feruloyl syringic acid	Phenolic acids	Phenolic acids	-	3	17637	10389	22663	14274	19585	16218	15617	18830	13021	9	9	9	9	9	9	9	9	9	31204	41580	41565	43871	18750	38322	44119	--	--
pmp000695	375.13	177.05	374.121	C16H22O10	[M+H]+	Swertiamarin	Terpenoids	Monoterpenoids	17388-39-5	3	9	10188	9	27304	9	9	24647	9	19338	16390	17319	9	20658	11928	9460.2	9	9	20282	86269	101740	108450	109970	77348	102660	91313	C09800	--
mws0232	377.15	243	376.138	C17H20N4O6	[M+H]+	Riboflavin (Vitamin B2)	Others	Vitamin	83-88-5	1	16149	16889	18666	15702	11274	10933	6901	18222	11034	10226	7546.2	7620.8	13498	5243.9	8140.5	10180	13364	4499.8	120400	158450	150770	152250	149630	156610	164450	C00255	ko00740,ko01100,ko01110,ko02010
pme3337	384.12	252	383.108	C14H17N5O8	[M+H]+	Succinyladenosine	Nucleotides and derivatives	Nucleotides and derivatives	4542-23-8	1	302930	318350	316880	403560	423780	440390	403370	371150	419430	178050	180630	178750	195170	200080	149700	180870	162170	167330	220650	251440	271150	281360	352420	314190	348860	--	--
pme1286	385.13	250	384.122	C14H20N6O5S	[M+H]+	S-(5'-Adenosy)-L-homocysteine	Amino acids and derivatives	Amino acids and derivatives	979-92-0	1	32965	31881	33694	34049	38179	47846	43014	41000	32405	12100	16758	20983	15885	21253	13396	17886	16597	15039	81018	78235	96301	94375	111790	100520	100420	C00021	ko00270,ko01100,ko01230
HJN003	385.11	223.06	386.122	C17H22O10	[M-H]-	1-O-Sinapoyl-D-glucose	Phenolic acids	Phenolic acids	-	3	9	9	9	9	9	9	9	1069	9	9	9	9	9	9	9	9	9	9	41961	27958	34741	39398	35886	43462	34050	C01175	ko00940
Jmbp006554	389.12	359.07	388.116	C20H20O8	[M+H]+	ethyl rosmarinate	Phenolic acids	Phenolic acids	-	3	2705.3	3296.2	2224.8	3660.5	3737.5	2788.2	3986.1	2099	1839.1	2792.2	2940.6	2771.3	2463.7	2283.8	2623.5	2947.9	2126.8	2908.7	2621.4	3657.1	2467.6	2861	2583.5	4136.6	3336.4	--	--
mws1565	389.14	209.08	388.137	C17H24O10	[M+H]+	Geniposide	Terpenoids	Monoterpenoids	24512-63-8	2	9	14735	16300	9871	16680	15913	16646	12281	15969	16645	8624	9	15373	20143	11959	15393	7365	15352	2820000	1793900	2047400	1658700	2192300	1824100	1886400	C09781	--
Lmzn001582	387.17	207.1	388.174	C18H28O9	[M-H]-	5'-Glucosyloxyjasmanic acid	Phenolic acids	Phenolic acids	-	3	63018	45698	52672	75498	71202	56458	72288	85998	49374	22753	20652	19106	12954	15790	19257	18465	24682	23869	71150	78019	93841	100050	98498	99793	92345	--	--
Zmhn001970	389.12	227.08	390.131	C20H22O8	[M-H]-	Piceid	Others	Stilbene	27208-80-6	2	20722	29716	22318	33300	30971	26633	33416	24170	21842	11851	15424	17937	17338	16736	18722	26864	19332	19220	331840	388460	335450	401940	405780	410250	388960	C10275	--
Lmwp011196	391.28	149.02	390.277	C24H38O4	[M+H]+	Bis(2-ethylhexyl)phthalate	Phenolic acids	Phenolic acids	117-81-7	1	7255100	4991700	4348100	5004200	4580000	3986200	6089600	8054400	2748800	4631000	3571400	3234900	3607800	3776300	3502400	3732600	7525400	7827700	1178900	1242200	1276800	1303300	1367800	1096400	1173200	C03690	--
Lmmp010562	391.28	149.02	390.277	C24H38O4	[M+H]+	Diisooctyl Phthalate	Phenolic acids	Phenolic acids	27554-26-3	1	7014000	4802200	4286800	5062700	4543800	4173200	6427300	7771000	2807300	4760200	3608700	3280600	3496800	3790300	3741800	3743600	7440300	7617400	1127300	1257900	1304100	1345300	1444500	1148500	1111100	C14577	--
pme2735	399.2	250	398.137	C15H22N6O5S	[M+H]+	S-Adenosyl-L-methionine	Amino acids and derivatives	Amino acids and derivatives	29908-03-0	3	51596	54370	65686	55232	62297	48544	52039	40770	30810	47645	34917	32330	14961	23563	28983	26278	36261	31126	336410	259600	255770	427250	306370	221320	215570	C00019	ko00261,ko00270,ko00330,ko00908,ko01100,ko01110,ko01230,ko04122
pmc0281	400.15	136.11	399.139	C15H21N5O8	[M+H]+	Ribosyladenosine	Nucleotides and derivatives	Nucleotides and derivatives	-	3	13504	12678	8388.5	9001.2	13360	17921	14270	11576	9412.5	6225	4431.1	7215.6	5872	7805.3	7112.6	6528.4	7121.7	6136.5	171240	204270	205650	239680	195720	226800	216830	--	--
mws1051	400.14	251	399.145	C15H23N6O5S	[M+H]+	S-Adenosylmethionine	Amino acids and derivatives	Amino acids and derivatives	485-80-3	3	5384.1	9089.8	9	9	9946.5	7027.1	8273	8270.5	4143.1	9	9	9	9	9	9	4145.2	9	4162.9	39265	50243	22887	28890	51804	52380	49826	--	--
Hmln003529	401.15	269.11	402.152	C18H26O10	[M-H]-	Benzyl β-primeveroside	Phenolic acids	Phenolic acids	130622-31-0	1	32855	29986	40024	25625	18601	12562	32836	31495	19740	9	14693	20286	12583	15885	14796	9891.5	12049	12038	221230	262790	222170	233280	282860	241900	235280	--	--
Cmjn004337	401.14	269.1	402.153	C18H26O10	[M-H]-	Benzyl-(2''-O-xylosyl)glucoside	Phenolic acids	Phenolic acids	-	2	9	9	9	9	9	9	809	545.25	4861.5	9	2747.5	9	9	9	9	543.75	9	9	84045	86520	93337	89337	70548	81620	97806	--	--
pmf0248	403.36	373.1	402.35	C27H46O2	[M+H]+	Delta-Tocopherol	Others	Vitamin	119-13-1	3	416.66	1004	877.08	1060.9	797.61	519.95	472.76	770.54	648.38	913.09	646.79	920.25	590.38	1413.6	1345.5	1009.3	705.44	692.81	1285.2	1231.8	1107.1	1248.5	739.7	706.38	989.75	C14151	ko00130,ko01100,ko01110
pmn001738	403.12	223.1	404.132	C17H24O11	[M-H]-	Oleoside 11-methyl ester	Terpenoids	Terpene	60539-23-3	3	9	9	9	15946	21022	18998	9	9	9	9	9	9	9	9	9	9	9	9	752520	842950	1090800	1199700	1119300	985190	1132700	--	--
pmn001399	405.12	243.1	406.126	C20H22O9	[M-H]-	2,4,6,4'-Tetrahydroxy-stilbene-2-O-glucoside	Others	Stilbene	-	2	9	9	9	10748	9863.8	8978	14506	13776	23277	9	9	9	8437.5	9	9	9	9	9	323740	400060	381410	376380	452890	355490	415530	--	--
Zmhn001746	405.12	243.07	406.127	C20H22O9	[M-H]-	Piceatannol-3'-O-glucoside	Others	Stilbene	94356-26-0	2	23354	25116	20170	20636	19744	21036	24170	18284	30524	11135	8452.2	8918	6788	12373	9	14679	9077.5	9482.2	425260	439020	417220	483700	454010	426400	625070	--	--
pmb0500	411.19	177.05	410.184	C23H26N2O5	[M+H]+	N-p-Coumaroyl-N'-feruloylputrescine	Alkaloids	Phenolamine	380302-96-5	2	61089	59956	60460	57030	63425	65143	60647	70165	48016	51525	52338	50852	53970	58799	56302	58325	55915	59305	32380	28443	24595	31022	34079	35184	32932	--	--
Lmyp005841	417.12	255.06	416.111	C21H20O9	[M+H]+	Chrysin-7-O-glucoside	Flavonoids	Flavonoid	31025-53-3	3	6583.1	5456.1	4916.1	5302.8	4356.6	4175.9	4155.8	3139.6	3349.7	2709.6	9	2024.1	2479.6	2660.7	2479.9	9	9	9	287950	288620	323860	332630	329670	334560	340950	--	--
Lmbp003668	419.1	287.05	418.09	C20H18O10	[M+H]+	Kaempferol-3-O-arabinoside	Flavonoids	Flavonols	-	1	556380	469020	579400	545790	556120	530070	358710	418170	414300	422120	475880	527300	472020	518470	442700	427580	453710	454190	1364000	1610800	1354500	1368900	1654200	1619300	1489800	--	--
pmn001637	417.08	285	418.09	C20H18O10	[M-H]-	Kaempferol-3-O-arabinoside (Juglanin)	Flavonoids	Flavonols	5041-67-8	1	844100	898210	805560	815220	769860	874400	767630	749150	604200	580690	531160	551310	425160	501290	459140	460810	546280	503960	323370	286490	381810	418860	346670	491430	417940	--	--
Lmyp004617	419.13	257.08	418.127	C21H22O9	[M+H]+	Pinocembrin-7-O-glucoside (Pinocembroside)	Flavonoids	Dihydroflavone	75829-43-5	1	4573.6	8579	5270.2	8010.1	4894	7280.8	2936.1	4764.8	2546.6	3730.9	3485	4313.6	2220.3	2220.3	1287.3	4182.7	2885.2	2218.7	4470100	4752200	4872200	5304400	5296200	5362700	5328700	--	--
mws1089	421.1	241	422.083	C12H23O14P	[M-H]-	Sucrose-6-phosphate	Others	Saccharides and Alcohols	-	3	182920	216110	175400	192460	225390	187190	186330	217590	196270	159220	128810	142740	159620	179430	138090	128600	158710	148830	323010	393850	374060	408830	347000	527870	442190	--	--
mws2523	421.08	241.1	422.083	C12H23O14P	[M-H]-	Trehalose 6-phosphate	Others	Saccharides and Alcohols	4484-88-2	1	138390	140510	164850	124610	100890	69081	82163	111020	109890	71806	94671	74744	78189	95646	90243	76541	72796	70775	241310	230520	234950	260690	270230	256190	338990	C00689	ko00500,ko01100,ko01110
Lmmn002397	423.09	303.05	424.101	C19H20O11	[M-H]-	Maclurin-3-C-glucoside	Others	Others	-	1	9	9	9	9	9	9	9	9	5036.6	9	9	9	9	9	9	9	9	9	8112500	9583900	8479300	8489800	8707200	8654200	9146100	--	--
Cmyp005063	425.18	147.04	424.173	C21H28O9	[M+H]+	Grandidentatin	Phenolic acids	Phenolic acids	15732-48-6	3	29724	25991	31182	28998	26189	23779	22062	24758	24418	24589	22467	19639	25112	26990	23121	19334	21024	27605	57844	56038	53248	57391	60360	69824	67034	C10463	--
pmb0864	426.26	285.24	425.254	C19H40NO7P	[M+H]+	LysoPE 14:0	Lipids	LPE	-	1	4391.5	4850.8	4106.9	4277.8	3373.7	2200.2	2180.3	2588.9	1300.6	1824.7	1592.2	936.4	359.23	1141.3	786.5	9	9	9	37922	35835	33266	33784	40325	35803	39634	--	--
Lmhp008337	426.26	285.24	425.254	C19H40NO7P	[M+H]+	LysoPE 14:0(2n isomer)	Lipids	LPE	-	1	4548.1	3669.9	3033.3	3886.1	3070.9	3234.3	2291.2	3115.2	2309	9	2082.8	9	9	9	9	9	9	9	36129	35043	39413	38494	39356	40434	41039	--	--
MWSHY0189	433.11	271.07	432.106	C21H20O10	[M+H]+	Apigenin-7-O-glucoside(Cosmosiin)	Flavonoids	Flavonoid	578-74-5	1	6512400	6644400	6422200	5501800	5403300	5785300	4163500	3988700	4364500	961210	816730	905210	1027200	1026200	1010100	952530	976990	923640	17883000	22694000	19518000	19602000	22261000	17244000	22214000	C04608	ko00944
mws0919	431.1	285	432.106	C21H20O10	[M-H]-	Kaempferol-3-O-rhamnoside (Afzelin)(Kaempferin)	Flavonoids	Flavonols	482-39-3	1	1206600	1168300	1199700	1140000	1065700	1046300	1031200	978220	926880	996550	1153100	1052100	987680	1106900	981960	1077100	1013400	1010300	764290	914380	961570	1031300	1005500	1102200	1084200	C16911	ko00944
mws1434	431.1	311	432.106	C21H20O10	[M-H]-	Apigenin-6-C-glucoside (Isovitexin)	Flavonoids	Flavonoid carbonoside	38953-85-4	1	51787	31710	48717	51088	36975	33000	35984	27159	40295	53624	32860	44498	40652	42285	34419	31406	37484	25820	6549300	10283000	8864400	9134200	7221400	7902600	9894400	C01714	ko00944
MWSHY0181	433.11	313.07	432.106	C21H20O10	[M+H]+	Apigenin-8-C-Glucoside (Vitexin)	Flavonoids	Flavonoid carbonoside	3681-93-4	1	16467	19876	24049	18636	19269	19974	25280	13157	38971	24033	23345	20658	25524	21398	15068	8230.5	14453	11728	17938000	21715000	19960000	21157000	19774000	21021000	21576000	C01460	ko00941,ko00944
pme3392	433.11	271.06	433.113	C21H21O10+	[M]+	Pelargonidin-3-O-glucoside	Flavonoids	Anthocyanins	47684-27-5	3	697550	686460	519050	671400	687700	517600	508740	585900	673490	161650	193050	221480	188380	118240	147880	179300	135570	164120	354790	434030	374190	476100	434710	503240	391490	C12137	ko00942,ko01100,ko01110
Lmsn002494	433.04	301	434.049	C19H14O12	[M-H]-	Ellagic acid-4-O-Xyloside	Tannins	Tannin	139163-18-1	3	11514000	10429000	11310000	10834000	12578000	11465000	10833000	10465000	10150000	7234400	6137100	6423800	5737800	6116800	6526600	6062300	6187600	6361400	3733700	5212600	5306100	4925300	5193800	4975900	4579600	--	--
Lmdp003509	435.09	303.06	434.085	C20H18O11	[M+H]+	Quercetin-3-O-xyloside (Reynoutrin)	Flavonoids	Flavonols	549-32-6	1	3545600	3414600	3486900	3334400	3184000	3420700	2733900	3088400	3205900	2055800	1841400	1878900	1875700	1730500	1721500	1870100	1784500	1792100	32053000	30348000	31751000	31507000	32811000	34515000	31955000	--	--
mws2186	435.09	303	434.085	C20H18O11	[M+H]+	Avicularin(Quercetin-3-O-α-L-arabinofuranoside)	Flavonoids	Flavonols	572-30-5	1	5686200	5431100	5736400	5499400	5351000	5450800	4459700	5031100	4741400	3279500	3292400	3221400	3031300	3062000	2936500	3127100	2889300	3077400	42675000	47705000	47110000	48608000	44736000	47721000	46964000	--	--
MWStz103	399.15	250.09	434.114	C15H23ClN6O5S	[M-Cl]+	S-(5'-Adenosyl)-L-methionine chloride	Amino acids and derivatives	Amino acids and derivatives	24346-00-7	1	38014	33935	34043	35680	39706	23474	34365	27430	37562	49708	41131	36808	20786	21274	24085	17302	28704	20210	608720	648380	733100	683430	788300	829010	762110	--	--
HJN087	433.12	271.06	434.121	C21H22O10	[M-H]-	Naringenin-4'-O-glucoside	Flavonoids	Dihydroflavone	-	1	87557	94773	81485	101870	65588	82461	62102	65138	60221	100290	78490	81384	58596	79235	63018	63404	55145	70442	14526000	17138000	17025000	18068000	18195000	19089000	17415000	--	--
mws1179	433.11	271	434.121	C21H22O10	[M-H]-	Naringenin-7-O-glucoside (Prunin)	Flavonoids	Dihydroflavone	529-55-5	1	30579	41573	30051	41834	25372	16645	28558	31655	23868	35008	23046	22601	23004	25075	2574.2	20255	21314	19625	5832400	6065100	5699100	6861700	7255100	6705000	6328100	C09099	ko00941
Cmzn005251	433.11	271.06	434.121	C21H22O10	[M-H]-	6-O-Caffeoylarbutin	Phenolic acids	Phenolic acids	136172-60-6	2	565850	558900	675660	603950	536140	627850	592960	554120	538400	296730	441030	416420	405060	434700	363580	425270	422250	367140	278680	375480	266240	326950	287810	205590	297180	--	--
pmn001477	435.09	345	436.101	C20H20O11	[M-H]-	4-C-Glucose-1,3,6-trihydroxy-7-methoxyxanthone	Others	Xanthone	-	3	65900	96126	57077	61821	49332	85637	82153	54066	62452	99276	93664	106880	96522	130990	136250	120830	110670	132510	179890	196940	235560	184100	206370	193760	187060	--	--
Lmmn003433	435.09	315.05	436.101	C20H20O11	[M-H]-	Homomangiferin	Others	Xanthone	21794-66-1	1	9	9	9	19012	9	9	6399	9	9	41534	13317	16636	12568	9	9	9	9	9	11257000	14924000	15246000	12981000	13793000	12633000	13530000	--	--
mws2118	435.13	166.7	436.137	C21H24O10	[M-H]-	Phloretin-2'-O-glucoside (Phlorizin)	Flavonoids	Chalcones	60-81-1	3	62875	56022	79807	50587	56731	45008	50037	41146	38996	53789	56974	59149	61019	48057	63602	61920	54725	63971	69730	92803	116720	113110	121490	112060	105950	C01604	ko00941,ko01110
Lmfn004093	435.13	315.09	436.137	C21H24O10	[M-H]-	Phloretin-4'-O-glucoside (Trilobatin)	Flavonoids	Chalcones	4192-90-9	1	261700	335560	350910	299870	256760	271160	240370	309750	301930	515340	490120	445450	495420	446200	469960	484520	380290	469670	931000	998890	1142100	958700	1057600	949760	1036500	--	--
Lmhp009187	440.28	299.26	439.27	C20H42NO7P	[M+H]+	LysoPE 15:0	Lipids	LPE	-	1	7631.5	9374.2	7872.8	4777	4771.7	5423.7	1640.9	2254.5	3975.1	1917	2397.1	2570.3	1656.2	1134.5	928.89	3017.1	2244.9	2115.6	40451	39849	38429	39106	45627	49717	45722	--	--
Lmhp008885	440.28	299.26	439.27	C20H42NO7P	[M+H]+	LysoPE 15:0(2n isomer)	Lipids	LPE	-	1	7100.1	7409.8	6142.9	6158.1	4830.2	5132	2698	2712.6	3546.5	2027.3	3373.3	2480.8	9	9	1791.1	2746.2	1834.8	2156.8	40092	38242	41733	40014	40428	45620	45760	--	--
MWSHY0020	443.1	123.04	442.09	C22H18O10	[M+H]+	Epicatechin gallate*	Flavonoids	Flavanols	1257-08-5	1	154330	175370	163680	241200	172300	145850	128090	129630	155480	265080	312870	319390	215440	177400	222220	188960	187740	179540	8215900	9314900	9156800	9765800	8320200	8553200	9036200	--	--
MWSHY0177	443.1	139.04	442.09	C22H18O10	[M+H]+	Catechin gallate*	Flavonoids	Flavanols	130405-40-2	1	158110	136210	178470	150910	144830	124620	108110	103420	162520	243980	202130	272020	185560	177880	163310	128740	134400	171910	7023500	7648600	8085600	8548200	8147100	9114500	9473400	--	--
pmp000438	443.39	425.38	442.381	C30H50O2	[M+H]+	Betulin	Terpenoids	Triterpene	473-98-3	1	9	9	9	9	9	9	9	9	9	9	9	9	3076	6095.1	2375.3	9	9	9	5684400	5638600	5338600	5648700	6258000	6269700	6113800	C08618	--
Zmyp009944	443.39	191.18	442.381	C30H50O2	[M+H]+	myricadiol	Others	Others	-	2	9	9	9	345000	9	9	9	9	99878	362030	9	9	9	9	9	9	9	9	62453	62879	50874	57768	53652	58067	56259	--	--
Hmbp006861	445.15	177.05	444.142	C23H24O9	[M+H]+	1,2-O-Diferuloylglycerol	Phenolic acids	Phenolic acids	-	3	28001	27487	31872	36985	57437	50101	57320	53300	34455	30988	42009	33587	52905	46696	44153	36866	37327	34173	35453	33681	31467	35336	46875	43643	43730	--	--
pme1014	445.3	341.3	444.303	C31H40O2	[M+H]+	Menatetrenone (Vitamin K2)	Others	Vitamin	11032-49-8	3	34432	37334	33800	35512	37945	45084	54147	48972	74176	32934	31184	27029	47973	44829	40548	49033	53048	53578	49065	50426	59208	65959	63838	66366	70210	--	--
pmn001338	445.08	283	446.085	C21H18O11	[M-H]-	Rhein-8-O-glucoside	Quinones	Anthraquinone	34298-86-7	2	24543	9	24521	9	24198	9	22344	20999	16789	9991.8	9	9	13040	14879	9979.8	8728.5	9977	5895.2	403770	519050	572080	590400	546420	538660	556220	--	--
MWSHY0136	449.11	287.06	448.101	C21H20O11	[M+H]+	Kaempferol-3-O-glucoside (Astragalin)	Flavonoids	Flavonols	480-10-4	1	1883100	1813400	2199300	1976200	2072600	1662900	1900400	1548000	1407600	1700600	1729600	1633900	1594000	1539900	1738300	1560600	1571700	1606800	4437400	4868200	2150800	4683800	4880100	4803600	3570700	C12249	ko00944,ko01110
MWSHY0016	449.11	299.06	448.101	C21H20O11	[M+H]+	Luteolin-6-C-glucoside (Isoorientin)	Flavonoids	Flavonoid carbonoside	4261-42-1	1	7134.2	4111	4820.2	4839	2731.5	4820	3239	4150.5	3945	9	2583.5	1944.8	1942	3452.2	1942	3413.8	4202	2073	897010	1153000	1033000	1088700	1064500	1139500	1295400	C01821	--
Xmyp005654	449.11	287.06	448.101	C21H20O11	[M+H]+	Kaempferol-4'-O-glucoside	Flavonoids	Flavonols	-	1	3268200	2532000	3291100	3271800	2999700	3055800	2912800	2505800	2173800	2242900	2810100	2788300	2497400	2658100	3063600	2383600	2530700	2617900	6522300	6345000	7054800	6293700	7028800	6504000	6702700	--	--
Hmpp003270	449.11	287.05	448.101	C21H20O11	[M+H]+	Luteolin-4'-O-glucoside	Flavonoids	Flavonoid	6920-38-3	1	2849900	2776400	3470400	3009000	3195800	2953400	2722900	2575200	2147600	2643800	2691500	2718400	2791300	2485000	2611700	2641800	2350700	2574300	7638800	8298400	7183500	7213600	7247800	6990900	5656400	--	--
mws0913	447.09	285	448.101	C21H20O11	[M-H]-	Kaempferol-3-O-galactoside (Trifolin)	Flavonoids	Flavonols	23627-87-4	1	7345200	8326700	8598100	10386000	9301700	10893000	9553700	11081000	7392700	9228800	8992500	10087000	11368000	11596000	12386000	8783000	10996000	9367500	1036400	1215900	1197200	1397300	1318500	1218500	1184400	C12626	ko00944
pmn001716	447.09	285.04	448.101	C21H20O11	[M-H]-	Carthamone	Flavonoids	Chalcones	86579-00-2	1	7261000	7357900	8207100	7866800	7640900	7443900	6988600	7987900	6782300	9328900	8251600	8452700	8541900	9617600	9073700	8771500	9951000	8431800	766390	946580	905490	865810	889380	855780	747330	C08598	--
mws0089	447.09	285.04	448.101	C21H20O11	[M-H]-	Kaempferol-7-O-glucoside	Flavonoids	Flavonols	16290-07-6	1	9666000	9135500	9684500	10152000	10397000	10024000	8815700	9625800	9740800	7793700	7055500	8369000	8340000	8808400	9378700	9780100	8740600	7976300	872970	974160	928160	919010	978930	886480	1120700	--	--
MWS20150	449.11	287.07	448.101	C21H20O11	[M+H]+	luteolin-7-O-β-D-glucopyranoside	Flavonoids	Flavonoid	-	2	6300500	5425000	6150900	6086800	6029000	5958400	5467600	5627500	5281900	6173500	6450400	5935200	5537100	5847700	5936900	5730500	6038800	5618500	5366900	5238200	4822500	5615200	5138100	5947600	5098900	--	--
pme2459	449.11	287.2	448.101	C21H20O11	[M+H]+	Luteolin-7-O-glucoside (Cynaroside)	Flavonoids	Flavonoid	5373/11/5	1	5655800	6021300	5688200	5538600	5392400	5140800	5365300	5330900	4907800	5631400	5564600	5759600	5321000	5428700	5500000	5125800	5383000	5465100	4203500	5200000	4733900	6352500	5598600	4280400	4753800	C03951	ko00944
mws0045	449.11	303.05	448.101	C21H20O11	[M+H]+	Quercetin-3-O-rhamnoside(Quercitrin)	Flavonoids	Flavonols	522-12-3	3	1432800	1387400	1408900	1481500	1469800	1130800	1133800	1344100	1131200	1153200	1165700	999430	904250	1049900	1066400	1027500	1104700	1052500	13845000	13522000	14499000	13392000	14690000	14423000	14676000	C01750	ko00944
Lmlp003531	449.11	287.06	448.101	C21H20O11	[M+H]+	Luteolin-3'-O-glucoside	Flavonoids	Flavonoid	5154-41-6	1	2205300	1872300	2150800	2236000	2125400	2076900	1811400	1943400	1421700	1640600	1895100	1822600	1758300	1721700	1803400	1775800	1673800	1717400	5890200	5912000	4069200	4743700	5982500	5257700	5892800	--	--
pmb0550	449.11	287.06	449.108	C21H21O11+	[M]+	Cyanidin-3-O-glucoside (Kuromanin)	Flavonoids	Anthocyanins	47705-70-4	1	3105100	3167500	2877300	4141600	3446600	2747200	2548400	2287900	3864200	534100	426140	325830	420390	412280	433390	392210	340670	399060	4227000	8046400	9435800	7720900	7643200	7850700	9043200	C08604	ko00942
Lmfn003630	449.07	316.02	450.08	C20H18O12	[M-H]-	Myricetin-3-O-xyloside	Flavonoids	Flavonols	-	1	1263700	1343400	1315200	1045600	1178900	1149300	972910	1023400	829620	2813900	2064200	2079300	2215200	2333700	2488100	2289700	2728800	2092700	4444200	5780800	5647600	5668700	4997800	5689100	4970400	--	--
pmn001640	449.07	316	450.08	C20H18O12	[M-H]-	Myricetin-3-O-arabinoside	Flavonoids	Flavonols	132679-85-7	1	1321900	1219100	1178800	1197200	1225700	1055700	1031500	897180	827950	3386100	2771200	2702800	2081000	2162500	2418900	2053500	2330900	2488600	4271000	5303500	4897800	5484600	4418400	5470000	4901800	--	--
mws0057	451.12	289	450.116	C21H22O11	[M+H]+	Eriodictyol-7-O-glucoside	Flavonoids	Dihydroflavone	38965-51-4	2	643990	593540	633060	626230	623630	699580	635810	631850	421340	111910	117160	104620	119470	136370	112830	100840	108640	120270	1319500	1245800	1295400	1386400	1331400	1417700	1425500	--	--
HJN086	449.11	287.06	450.116	C21H22O11	[M-H]-	Eriodictyol-3'-O-glucoside	Flavonoids	Dihydroflavone	-	2	317990	305660	290780	351980	362310	384240	341600	359960	349980	233690	259870	255020	270890	239750	172050	257200	229410	235570	2092700	2143000	2601100	2247500	2432100	2819000	2549700	--	--
Lmtn002796	449.1	287.05	450.116	C21H22O11	[M-H]-	Aromadendrin-7-O-glucoside	Flavonoids	Dihydroflavonol	28189-90-4	1	221490	235830	197150	246480	214320	195720	193230	241990	184580	113890	89000	130780	106840	95006	96681	93706	116830	119060	2821300	2726700	3247100	3502000	3676900	3283200	3501500	--	--
mws1361	449.11	151	450.116	C21H22O11	[M-H]-	Taxifolin-3-O-rhamnoside (Astilbin)	Flavonoids	Dihydroflavonol	29838-67-3	2	9	9	9	9	9	9	9	9	9	9	9	9	9	9	9	13367	9	9	3565300	4412100	4500800	4592000	4350100	4240500	4559500	C17449	--
Lmsp004301	451.12	289.07	450.116	C21H22O11	[M+H]+	3',5,5',7-Tetrahydroxyflavanone-7-O-glucoside	Flavonoids	Dihydroflavone	-	2	1426600	1438400	1444000	1412300	1330400	1229000	1327300	1391300	1162800	261190	264600	233660	306200	305190	272460	234050	255050	217440	2429500	2562000	2479400	2606200	2582600	2489300	2397300	--	--
MWSmce674	451.36	89.06	450.35	C31H46O2	[M+H]+	Phylloquinone (Vitamin K1)	Others	Vitamin	84-80-0	3	13416	15100	17115	21475	18353	19397	20742	17682	13995	10646	10957	12849	12220	12477	12357	15743	13452	12999	11530	11980	10751	10881	15352	20015	17027	--	--
Lmhp008763	452.28	311.26	451.27	C21H42NO7P	[M+H]+	LysoPE 16:1(2n isomer)	Lipids	LPE	-	1	2936.3	5989.6	1843.2	3132.7	9	9	9	9	9	1629	2043.1	9	9	9	9	9	9	9	39063	40647	41016	40577	40209	43124	44635	--	--
Lmhp009034	452.28	311.26	451.27	C21H42NO7P	[M+H]+	LysoPE 16:1	Lipids	LPE	-	1	9	5445	9	4931.9	3438.5	2759.8	9	1455.3	9	9	9	9	9	9	9	9	9	9	34317	37783	48250	45441	56270	41462	43796	--	--
HJN093	451.09	313.05	452.095	C20H20O12	[M-H]-	2-O-Salicyl-6-O-Galloyl-D-Glucose	Phenolic acids	Phenolic acids	-	1	9	9	9	9	9	9	9	9	9	9	9	9	9	9	9	9	3824.5	9	259520	235680	215820	287940	260280	337810	311730	--	--
HJN041	451.12	289.07	452.131	C21H24O11	[M-H]-	Epicatechin glucoside	Flavonoids	Flavanols	-	1	9	9	9	9	9	20243	12643	9	14442	9479	9	9	9	9	9	9	9	9	130610	162050	273820	154860	142750	138540	137040	--	--
Hmpn005101	451.12	289.07	452.131	C21H24O11	[M-H]-	Sieboldin	Flavonoids	Chalcones	18777-73-6	3	47165	53998	73432	48348	57594	59830	52822	64455	58707	14727	9	9	13059	9	9	13716	9	9	157440	149830	138740	180520	153210	160210	193040	--	--
Zmdn002400	451.13	289.07	452.132	C21H24O11	[M-H]-	Epicatechin-3'-O-β-D-glucopyranoside	Tannins	Tannin	-	1	11202	11445	7153	6026.7	5917.1	11534	5045.7	11139	10005	9	9	9	9	9	9	9	9	9	783900	882260	905570	1032800	1005700	1103800	1063400	--	--
pmd0160	454.29	313.27	453.286	C21H44NO7P	[M+H]+	LysoPE 16:0(2n isomer)	Lipids	LPE	-	1	1372000	1257800	1380700	899360	809520	821660	335240	438570	319240	489220	494910	449820	181910	218130	225350	218320	215060	211030	5376600	5223800	5503300	5719500	6131100	5707500	5731200	--	--
pmb0876	454.29	313.27	453.286	C21H44NO7P	[M+H]+	LysoPE 16:0	Lipids	LPE	53862-35-4	1	1405800	1307100	1376000	926840	794760	799470	334330	452350	348900	458640	506010	446010	196310	233050	232090	211870	212280	207580	5365300	5184600	5235100	5678700	6088300	5709100	5841100	--	--
Lmyn004187	453.01	301	454.017	C21H10O12	[M-H]-	Flavogallonic Acid Dilactone	Phenolic acids	Phenolic acids	103744-88-3	3	38434	32909	21444	58051	45510	53203	34384	41638	44782	37373	50545	37018	41497	37848	37809	41230	27962	29731	102510	81148	98056	88391	84508	79173	88464	--	--
Lmsp013456	455.35	203.18	454.345	C30H46O3	[M+H]+	3β-Hydroxytaraxastan-28,20β-olide	Terpenoids	Triterpene	-	2	3710.2	4274	4189.4	8666	8480.4	3479	3481.7	6785.8	4876.8	8867.8	7561.9	4901.2	8211.8	9589.3	4446.1	8601.3	6874.2	7183.1	3654000	3037700	3078800	3329000	3730700	3547900	3733700	--	--
mws4053	455.35	455.35	456.36	C30H48O3	[M-H]-	Ursolic acid	Terpenoids	Triterpene	77-52-1	2	3365.9	9	9	9	9	9	3923.8	5984.9	5433.9	9	9	3697.6	3286.9	2873.7	6370.1	9	4384.2	3034	96832	78388	84964	96820	76753	93724	83655	C08988	--
Lmmn009170	455.35	455.35	456.36	C30H48O3	[M-H]-	Mangiferolic acid	Terpenoids	Triterpene	4184-34-3	1	15415	3580.3	4589.6	9	3655.8	2804.5	3353.9	2042.3	5287.3	9	9807.9	11390	6198.3	4657.8	7161.1	8637.9	7140.2	7589.4	15303	34916	38086	26975	39819	39784	35695	--	--
Lmmn008971	455.35	455.35	456.36	C30H48O3	[M-H]-	Isomangiferolic acid	Terpenoids	Triterpene	13878-92-7	2	3015.7	2745.9	2901.7	9	3325.3	4031.7	3092.5	1588.4	9	6078.1	3648.8	9	3088.3	4286.7	2848.4	3863.5	9	1786.9	69169	82456	86397	89948	79445	81728	77307	--	--
MWSmce052	455.36	455.36	456.36	C30H48O3	[M-H]-	3-Epiursolic acid	Terpenoids	Triterpene	989-30-0	2	9	9	9	9	4022.9	9	2809	9	9	9	9	9	9	9	9	9	9	9	113100	123570	139810	134040	111640	106720	114630	--	--
Hmdn006685	455.35	455.35	456.361	C30H48O3	[M-H]-	3,4-Cycloopen-cycloaltin-4(29),25-diene-24(S)-hydroxy-3-carboxylic acid	Terpenoids	Triterpene	-	1	2648.6	2684.4	2568.2	3933.1	2805.8	9	1933.7	3659.8	9	9	9	9	9	6136.9	3049.2	6477.6	4306.7	5092.1	1245400	1001200	706010	668880	1444700	455200	666150	--	--
Hmdn006855	455.35	455.35	456.361	C30H48O3	[M-H]-	3,4-Cycloopen-cycloaltin-4(29),25-diene-24(R)-hydroxy-3-carboxylic acid	Terpenoids	Triterpene	-	2	2615.1	1635.9	2701.6	4044.6	9	9	9	3761	2424.8	9	9	9	9	4822.4	9	4628.9	4445.4	3516.9	1107800	1220300	657830	682710	1246300	438070	491910	--	--
mws0034	457.08	169.01	458.085	C22H18O11	[M-H]-	Epigallocatechin-3-gallate*	Flavonoids	Flavanols	989-51-5	1	204590	149260	201050	194050	147330	142740	99200	73233	99112	753600	701110	1074000	537470	490250	506020	506100	542620	674510	12778000	15684000	17597000	17184000	16890000	16774000	17486000	C09731	--
mws2220	457.08	169.02	458.085	C22H18O11	[M-H]-	Gallocatechin 3-O-gallate*	Flavonoids	Flavanols	5127-64-0	1	183950	201580	242490	184230	181490	143980	110950	128180	109150	831020	726950	1285900	569860	656750	534470	594230	616910	536970	13275000	16351000	17852000	16898000	16303000	18584000	18871000	--	--
pmb2654	460.1	117.9	461.153	C19H27NO12	[M-H]-	Anthranilate-1-O-Sophoroside	Phenolic acids	Phenolic acids	-	3	4343000	2935300	3582900	5921200	4354100	5021300	4471200	4542700	2976700	6939600	5211300	5246200	4217100	7369000	8732700	3241800	3499900	7390300	1970500	2684800	1459600	2677500	2856400	1995600	1996600	--	--
Lmsn005122	461.11	169.01	462.116	C22H22O11	[M-H]-	1-O-Galloyl-6-O-Cinnamoyl-β-D-glucose	Phenolic acids	Phenolic acids	115746-69-5	2	12221	13555	14806	4619.2	7938.5	8676	10937	6293.2	5118.8	4609.6	9	9	9	3931.8	1349.1	9	9	9	124430	146870	138440	170990	140520	161380	161210	--	--
Lmsn005754	461.11	169.01	462.116	C22H22O11	[M-H]-	1-O-Galloyl-2-O-Cinnamoyl-β-D-glucose	Phenolic acids	Phenolic acids	56994-83-3	2	49428	51565	50312	45654	38025	40490	25934	20977	29675	21935	18492	19961	10364	12933	15225	16186	12927	14799	4288900	6519800	6122200	6614000	6160000	6687500	7284300	--	--
Hmmp004965	463.12	301.07	462.116	C22H22O11	[M+H]+	Diosmetin-7-O-glucoside*	Flavonoids	Dihydroflavone	20126-59-4	1	2085500	2375400	2397900	2199300	2234600	2252900	1695700	1786600	1897000	330450	360740	375520	327040	349170	349170	316470	288060	299650	13471000	16085000	16493000	16821000	14926000	15170000	15362000	--	--
Lmmp004257	463.12	317.06	462.116	C22H22O11	[M+H]+	6-C-Methylquercetin-3-O-rhamnoside	Flavonoids	Flavonols	-	3	48491	53340	47610	50748	42309	38352	32622	37714	36144	56765	42247	58173	38914	44230	40319	44649	43711	42181	223620	246270	270540	279210	255490	260970	270550	--	--
Lmmn006022	461.11	315.05	462.116	C22H22O11	[M-H]-	Rhamnetin-3-O-rhamnoside	Flavonoids	Flavonols	20188-83-4	1	301480	302590	309350	293090	262930	297230	232000	267820	250490	308990	360760	304700	252900	300360	275870	259300	336130	286610	530680	773340	812360	649030	681940	809250	674430	--	--
Lmjp003655	463.12	301.08	462.116	C22H22O11	[M+H]+	6-C-MethylKaempferol-3-glucoside	Flavonoids	Flavonoid	-	1	2339100	2312200	2366200	2241700	2087000	2313700	1559000	1845600	1733900	360840	351830	359680	305900	378520	310230	328310	291330	301690	10862000	14004000	16046000	15437000	13364000	13426000	15334000	--	--
pmp000579	463.12	301.07	462.116	C22H22O11	[M+H]+	Diosmetin-7-O-galactoside*	Flavonoids	Dihydroflavone	-	1	2003200	2226900	2395500	2113200	2162100	2060700	1739400	1780700	1783700	348340	327650	329040	327960	370130	368250	341650	286720	350230	14802000	13448000	14558000	16379000	14607000	14782000	14870000	--	--
pmp001309	465.1	303.1	464.095	C21H20O12	[M+H]+	6-Hydroxykaempferol-7-O-glucoside	Flavonoids	Flavonols	-	1	821610	902610	700410	858630	767550	763080	729470	714640	641970	650350	501540	627030	632000	633300	597850	554060	589580	544630	1751200	1912600	1885500	1852700	1874800	1750400	1933200	--	--
Hmcn001884	463.09	301.03	464.095	C21H20O12	[M-H]-	6-Hydroxyluteolin 5-glucoside	Flavonoids	Flavonoid	-	1	53562000	44592000	47243000	48766000	45520000	48954000	49055000	44848000	47543000	41301000	45183000	44029000	39198000	43020000	39276000	38509000	40956000	42695000	32570000	37680000	40424000	43599000	43319000	43825000	40410000	--	--
mws0091	463.09	300.03	464.095	C21H20O12	[M-H]-	Quercetin-3-O-glucoside (Isoquercitrin)*	Flavonoids	Flavonols	482-35-9	1	5632100	4689400	5641500	6033700	5164200	5838300	5409200	5043600	4946100	4389000	4368300	3495600	4937200	4465300	4276200	4650300	3872500	4865500	5153800	5635200	5389000	4773200	4399000	3778000	5987900	C05623	ko00944,ko01100,ko01110
mws1329	463.09	300.7	464.095	C21H20O12	[M-H]-	Quercetin-7-O-glucoside*	Flavonoids	Flavonols	491-50-9	1	9644800	9204900	10312000	11267000	9003100	11225000	8977900	9462100	9565600	9188600	8305900	7485700	9154900	8222100	8092700	8755100	8441100	8024800	9799200	9058600	10036000	9257000	8600900	9279900	10623000	C12639	--
MWSHY0113	465.1	303.06	464.095	C21H20O12	[M+H]+	Quercetin-3-O-galactoside (Hyperin)	Flavonoids	Flavonols	482-36-0	1	791210	776010	709480	712390	768720	726400	638550	690690	686220	546720	584830	551680	566050	559280	537950	580250	496260	530010	1736700	1482400	1406100	1718600	1530500	1665600	1620200	C10073	--
Lmdp003286	465.1	303.06	464.095	C21H20O12	[M+H]+	Isohyperoside	Flavonoids	Flavonols	35589-21-0	1	832470	808090	832660	696420	766750	705080	661060	683300	655020	656760	571340	637850	534010	566700	493760	593270	610960	595750	1598600	1618400	1816600	1627700	1761200	1633800	1850200	--	--
mws0856	463.09	301	464.095	C21H20O12	[M-H]-	Quercetin-4'-O-glucoside (Spiraeoside)	Flavonoids	Flavonols	20229-56-5	1	11773000	12631000	11871000	12207000	10777000	13443000	12179000	12000000	11497000	10373000	9816200	7864500	10584000	11609000	9802100	10949000	9279700	9463200	10437000	9916700	10997000	10286000	10889000	8535000	10882000	--	--
Xmsn002700	465.13	303.06	466.111	C21H22O12	[M-H]-	Taxifolin-3'-O-glucoside	Flavonoids	Dihydroflavonol	31106-05-5	2	1521500	1523100	1430500	1589300	1297700	1620100	1348100	1493300	1490900	1520500	1122400	1258700	1210200	1315200	1371000	1372400	1347900	1336800	1272300	1435700	1666800	1151200	1487200	1533600	1474900	--	--
pmd0130	468.31	184.07	467.301	C22H46NO7P	[M+H]+	LysoPC 14:0	Lipids	LPC	20559-16-4	1	9494	7927.3	10120	5804	7429.9	4475.2	3360.4	3900.3	3673.8	2797.5	2255.3	2818.4	1418.2	1614.9	2481.9	1412.8	2114.8	3218.9	86336	89874	94601	94347	98481	94750	101220	--	--
Lmhp010162	468.31	327.29	467.301	C22H46NO7P	[M+H]+	LysoPE 17:0	Lipids	LPE	-	2	3683.3	3237.4	3187.1	3329.5	2682.6	2829.8	1402.5	2223	852.04	1492.3	2140.9	2050.4	889.62	336.04	713.26	1001.6	1488.3	1222.1	15316	13250	10280	14338	14718	16366	16306	--	--
Hmjn008136	469.33	469.33	470.34	C30H46O4	[M-H]-	Camaldulenic acid	Terpenoids	Triterpene	71850-15-2	1	9	9	9	9	9	9	9	9	9	9	8791.3	9	9	9	9	9	9	9	991340	979920	1009000	571490	1017800	818630	748550	--	--
Lmmn009932	469.37	469.37	470.376	C31H50O3	[M-H]-	Ambolic acid	Terpenoids	Triterpene	13878-93-8	1	9	9	9	9	2032	1360.3	2189.7	1954.4	9	16516	5493.8	9	9	9	9	3237.8	9	9	446850	535210	326740	744530	462720	413390	691670	--	--
Hmbn005207	471.35	471.35	472.355	C30H48O4	[M-H]-	Hederagenin	Terpenoids	Triterpene	465-99-6	2	51809	9	9	9	12748	12548	18734	14874	12721	9	9	9	8455.4	14431	7719.3	11103	8468	12084	22261000	19427000	22173000	19136000	24366000	20449000	21129000	--	--
mws1610	471.35	471.35	472.355	C30H48O4	[M-H]-	Maslinic acid*	Terpenoids	Triterpene	4373-41-5	2	52468	8747.7	8772.3	9	25022	23094	17054	16384	12411	9	12653	14632	15118	19774	12598	7909.3	13538	11609	23596000	23348000	22644000	21614000	24217000	20967000	21422000	C16939	--
Lmzn106284	471.35	471.35	472.355	C30H48O4	[M-H]-	Alphitolic acid	Terpenoids	Triterpene	19533-92-7	2	59796	9	9	9	9	9	9	9	9	9	9	9	9	9	9	9	9	9	22200000	22287000	23480000	21777000	26797000	21083000	20400000	C16912	--
Smpn011792	471.34	471.34	472.355	C30H48O4	[M-H]-	2,3-dihydroxy-12-ursen-28-oic acid	Terpenoids	Triterpene	-	3	51827	7614.6	8289.4	9	18858	21177	20562	13755	11581	45229	15881	23063	16058	12766	7639.4	14208	13424	14088	21715000	22904000	22864000	20897000	26012000	18906000	21594000	--	--
Lmzn006169	471.35	471.35	472.355	C30H48O4	[M-H]-	Pomolic acid	Terpenoids	Triterpene	13849-91-7	2	28148	9	9	885040	9	9	9	9	9	9	9	9	9	9	9	9	9	9	5141300	4495700	5112600	4981200	5733600	4554200	4388300	--	--
Zmpn008194	471.35	471.35	472.355	C30H48O4	[M-H]-	Corosolic acid*	Terpenoids	Triterpene	4547-24-4	3	51108	6025.9	6778.3	9	18084	16349	19145	14802	15705	33907	23596	19713	18155	10988	10449	13286	12942	7493.9	20969000	20196000	23042000	19794000	23917000	20630000	19569000	--	--
Lmzn006284	471.35	471.35	472.355	C30H48O4	[M-H]-	2α-Hydroxyursolic acid	Terpenoids	Triterpene	-	3	48619	11525	12739	9	20189	23682	13206	27672	17935	9	26843	21106	21701	9	15336	18976	18834	17608	20848000	22364000	24434000	22170000	25709000	23535000	20360000	--	--
pmn001706	471.35	471.35	472.355	C30H48O4	[M-H]-	2-Hydroxyoleanolic acid	Terpenoids	Triterpene	26707-60-8	1	65156	14711	14215	9	35908	21776	31539	23451	21320	40356	29751	27923	17097	25323	26294	16386	18919	17250	23422000	23565000	25420000	23181000	26946000	24164000	23202000	--	--
pmb1912	474.17	327	473.166	C20H23N7O7	[M+H]+	10-Formyltetrahydrofolic Acid	Alkaloids	Alkaloids	2800-34-2	1	121300	144050	142880	139390	123770	140310	118620	103390	136430	56123	52992	56136	61402	60162	55882	41763	51325	47244	558030	628810	487200	611970	518700	616000	737280	C00234	ko00670,ko00970,ko01100,ko01200
pmn001523	473.04	169	474.043	C21H14O13	[M-H]-	Trigallic acid	Phenolic acids	Phenolic acids	2131-66-0	1	155310	172920	139920	90406	96446	79277	60633	46292	45542	95543	60326	55013	44016	36577	51874	50968	46704	52249	9166600	10464000	10180000	11645000	11097000	11649000	12185000	--	--
Lmhp008589	476.28	335.26	475.27	C23H42NO7P	[M+H]+	LysoPE 18:3(2n isomer)	Lipids	LPE	-	1	41043	37700	37986	39781	36496	44626	22372	29903	29241	39426	34669	38858	34839	37963	29881	16707	17531	17957	781370	814100	728700	797430	830460	829290	840860	--	--
Lmhp008801	476.28	335.26	475.27	C23H42NO7P	[M+H]+	LysoPE 18:3	Lipids	LPE	-	1	44827	40227	42332	40678	42670	43748	22504	34482	34211	46712	34261	37897	35883	33796	30709	18567	22686	17240	739960	840070	775060	767780	884730	838480	838010	--	--
pmb0881	478.29	337.27	477.286	C23H44NO7P	[M+H]+	LysoPE 18:2	Lipids	LPE	-	1	62293	66316	62753	72135	59038	65292	28859	50634	57662	75916	75339	59328	47289	49428	46081	29646	32641	27648	3661400	3957300	4103900	4409600	4163100	4385800	4452800	--	--
pmb0874	478.29	337.27	477.286	C23H44NO7P	[M+H]+	LysoPE 18:2(2n isomer)	Lipids	LPE	-	1	59901	68425	60072	74688	64075	57706	31840	47660	58891	68873	68958	51226	43068	51185	44026	27270	34607	29227	3838000	4007800	4081400	4090600	4365300	4393500	4425800	--	--
Zmhn004909	477.06	169.01	478.075	C21H18O13	[M-H]-	3,4-Digalloylshikimic acid	Phenolic acids	Phenolic acids	-	1	532150	495430	541450	545200	552410	428760	436180	398670	422260	792930	649540	835610	644430	671120	599850	707450	681080	645970	7635000	7900700	8721200	8641300	9295000	8874700	8041000	--	--
Hmcp002207	479.12	317.06	478.111	C22H22O12	[M+H]+	Isorhamnetin-7-O-glucoside (Brassicin)*	Flavonoids	Flavonols	6743-96-0	1	2258300	2421800	2191600	2156300	2013200	1941100	2116200	2012300	2002400	1640300	1678600	1563400	1632800	1537900	1686000	1669100	1584500	1634500	2985100	3061200	2623500	2852200	2557800	2864500	3381900	--	--
Lmsn004162	477.1	169.01	478.111	C22H22O12	[M-H]-	1-O-Galloyl-2-O-p-Coumaroyl-β-D-glucose	Phenolic acids	Phenolic acids	94356-18-0	2	500330	490120	545430	534790	484250	461810	424010	468640	464600	836040	763660	825700	586950	754450	708050	633240	657810	546530	7899700	8201500	8882900	7871100	8038100	8603700	9358200	--	--
Lmsn003409	477.1	169.01	478.111	C22H22O12	[M-H]-	1-O-Galloyl-6-O-p-Coumaroyl-β-D-glucose	Phenolic acids	Phenolic acids	-	2	9	12124	9	9	9	9	9	9	9	14239	9	9	9	9	5552.5	9	9	9	2343300	1930500	2738500	3328600	2777000	2712700	1965900	--	--
Lmjp003044	479.12	317.06	478.111	C22H22O12	[M+H]+	Isorhamnetin-3-O-Glucoside*	Flavonoids	Flavonols	5041-82-7	2	2242100	2423700	2615500	2124400	2264300	2283900	1917300	2057400	2038800	1738100	1955700	1658600	1613600	1646400	1643500	1698800	1637600	1702600	2491200	2401300	2737500	2988700	3197400	3211700	2953400	--	--
Lmjp002906	479.12	317.07	478.111	C22H22O12	[M+H]+	Rhamnetin-3-O-Glucoside	Flavonoids	Flavonols	27875-34-9	1	2191200	2155200	2110500	1964800	2020900	2268600	1834800	1901200	1776000	1702000	1545400	1641500	1503300	1534700	1599300	1607100	1624500	1528800	2312800	2672600	2992400	2600500	2834400	2722700	2483200	--	--
Hmgp002036	479.12	317.06	478.112	C22H22O12	[M+H]+	Nepetin-7-O-glucoside	Flavonoids	Flavonoid	569-90-4	1	2138000	2231700	2277300	2121700	2035600	2111200	1957900	1970600	1770400	1620300	1477800	1615000	1370900	1564200	1556700	1659200	1549800	1503900	2305000	2260600	2890700	2759100	2769600	2790600	2980900	--	--
mws1454	477.14	315	478.148	C23H26O11	[M-H]-	Persicoside	Flavonoids	Dihydroflavone	28978-03-2	3	2297300	2102100	2504100	1957600	1753200	1891700	1708500	1664800	1648400	1777700	1794800	1764100	1517600	1657300	1333900	1367100	1240300	1405800	1132400	1148800	1441000	1328400	1416500	1360800	1222400	--	--
pme3391	479.12	317.07	479.118	C22H23O12+	[M]+	Petunidin-3-O-glucoside	Flavonoids	Anthocyanins	6988-81-4	1	7951300	7957200	7647600	7532100	7031400	6616800	5852400	5792200	6912500	11878000	10346000	9963100	10559000	10413000	9755700	9389100	9498400	8621900	63967000	75541000	85372000	85665000	75943000	79750000	80662000	C12139	ko00942
mws0289	480.31	339.29	479.301	C23H46NO7P	[M+H]+	LysoPE 18:1	Lipids	LPE	89576-29-4	1	23880	24915	17639	20544	17476	15901	10603	21506	11109	13680	14851	9802.6	7640.7	7327.4	7905.8	5021.3	6547.2	4956.6	507280	452770	466300	496860	525770	500470	506470	--	--
pmb0856	480.31	339.29	479.301	C23H46NO7P	[M+H]+	LysoPE 18:1(2n isomer)	Lipids	LPE	-	1	12917	12226	13983	11863	10774	10750	5381.9	14135	8964	8716.9	9783.3	9344.1	5126.1	3883.3	6032.5	3795.5	3695	4574.8	338670	310270	283670	331840	344610	317200	339280	--	--
Lmdp002969	481.1	319.06	480.09	C21H20O13	[M+H]+	Myricetin-3-O-galactoside*	Flavonoids	Flavonols	15648-86-9	1	18936000	16787000	17394000	17871000	16640000	17325000	14276000	14425000	17832000	38065000	35197000	36356000	35002000	34793000	33400000	34227000	33615000	32692000	24040000	34087000	34009000	33809000	31685000	34471000	35078000	--	--
Lmpp003465	481.1	319.04	480.09	C21H20O13	[M+H]+	Myricetin-3-O-glucoside*	Flavonoids	Flavonols	19833-12-6	1	17892000	17751000	16530000	17466000	16623000	16349000	13422000	14100000	16862000	37172000	35931000	35911000	35283000	33439000	33487000	33715000	34302000	32839000	24934000	32737000	32134000	35095000	31767000	33459000	33828000	--	--
Lmtp003948	481.13	319.05	480.127	C22H24O12	[M+H]+	3',5',5,7-Tetrahydroxy-4'-methoxyflavanone-3'-O-glucoside	Flavonoids	Flavonoid	-	1	12943000	12245000	14078000	12930000	12139000	12388000	9667900	10999000	11418000	29762000	28346000	29686000	27467000	27144000	27993000	27197000	25084000	26898000	18590000	26914000	24802000	27592000	25154000	27466000	27776000	--	--
Lmhp009129	482.32	184.07	481.317	C23H48NO7P	[M+H]+	LysoPC 15:0(2n isomer)	Lipids	LPC	-	1	9	9	9	9	9	1768.9	1489.1	1253.3	9	1029.1	598.03	1576.7	648.62	833.28	587.5	9	9	9	30762	29722	29479	33666	32339	29354	34045	--	--
pmb2319	482.32	184.07	481.317	C23H48NO7P	[M+H]+	LysoPC 15:0	Lipids	LPC	108273-89-8	1	10936	9419.5	12164	6733.5	5989.6	6840.8	3718.5	3442.1	3392.4	3180	3552.3	2814.4	1652.8	1638.1	2171.8	3535.4	2827.2	2031.5	70693	70082	77745	73436	75377	82602	73651	--	--
pmb0883	482.32	341.31	481.317	C23H48NO7P	[M+H]+	LysoPE 18:0	Lipids	LPE	69747-55-3	3	7847.9	6868.6	5738	5029.6	3959.7	3952	3220.5	22972	3488.2	3203.5	5957.9	3764.1	1172.5	1554.5	1007.3	1799.1	1233.1	1582.7	15780	18596	15574	16949	19336	21145	19847	--	--
Wmhn001495	483.08	169.01	484.077	C20H20O14	[M-H]-	1,4-Di-O-Galloyl-D-glucose	Tannins	Tannin	-	2	114830	114360	112310	159850	97752	90932	90082	81622	80539	120440	80549	65497	51911	55955	60341	64431	72712	39813	14233000	16257000	16777000	17448000	17388000	16484000	17645000	--	--
pmn001629	483.08	169	484.085	C20H20O14	[M-H]-	Digalloylglucose	Tannins	Tannin	-	1	5477.1	10614	8024.7	17683	10324	11965	16021	12567	18834	23626	20804	19461	18288	20978	15750	17737	18270	19095	7102400	10390000	9935500	10009000	14488000	10718000	9256900	--	--
Lmsn011830	485.33	485.33	486.335	C30H46O5	[M-H]-	2α,19α-Dihydroxy-3-oxours-12-en-28-oic acid	Terpenoids	Triterpene	176983-21-4	3	5291.8	8084.1	9	18905	7585.2	7197.9	8691	27771	9	30210	16658	12266	19342	19942	7229.1	17054	16774	12103	15601000	16687000	16230000	16553000	17529000	17663000	16135000	--	--
Lmsn011015	485.33	455.32	486.335	C30H46O5	[M-H]-	1-Oxo-Siaresinolic acid	Terpenoids	Triterpene	-	1	948.35	790.39	464.3	2936.8	898.79	9	686.19	803.64	590.29	3661.9	1779.9	1311.4	1039.8	1570.4	1116	1327.1	408.55	739.22	3343700	3729800	3555200	3316400	3749400	3550000	3754600	--	--
Lmmn000214	487.17	341.11	488.174	C18H32O15	[M-H]-	Solatriose	Others	Saccharides and Alcohols	528-40-5	3	4757800	4273400	5078100	4245000	4335900	4331600	5784200	5765000	2508500	4078600	3730800	2302400	3495600	5267200	4166800	1752700	2327700	3042900	289940	315650	310440	505580	361640	318830	329390	--	--
pmn001591	487.34	469.3	488.35	C30H48O5	[M-H]-	Rutundic acid	Terpenoids	Triterpene	20137-37-5	1	815.92	9	9	1463.9	9	9	9	1526.3	9	3725.5	1359	700.11	1166.8	1434.7	764.58	1609.2	1156.3	1060.6	1653900	1751700	1788100	1814400	1822800	1784000	1788400	--	--
pmb0736	493.13	331.08	492.127	C23H24O12	[M+H]+	Tricin-7-O-Glucoside	Flavonoids	Flavonoid	32769-01-0	2	9	9	9	9	9	9	9	9	9	58073	75577	57534	53394	62664	56809	55295	46328	51187	25089	23419	17814	11582	15603	21700	19938	--	--
Lmhp008833	494.32	184.07	493.317	C24H48NO7P	[M+H]+	LysoPC 16:1(2n isomer)	Lipids	LPC	-	1	12411	10157	6372.4	12159	4522.7	6202	1640.4	2961.8	9	3137.9	1647.9	1769.6	2292	9	9	9	2095.2	1526.9	103650	97880	124780	121700	111470	115550	112420	--	--
pmp001270	494.32	184.07	493.317	C24H48NO7P	[M+H]+	LysoPC 16:1	Lipids	LPC	76790-27-7	1	10476	11962	4741.5	9999.8	9	9	9	9	9	3965.3	3717.1	9	9	9	9	9	9	9	95403	105290	107970	122250	115560	112720	124050	--	--
Lmsn002937	493.1	169.01	494.106	C22H22O13	[M-H]-	1-O-Caffeoyl-6-O-galloyl-β-D-glucose	Phenolic acids	Phenolic acids	-	3	12270	6354	18490	9	17670	23766	21486	10809	12058	9	9	9	14147	9	9	9	15971	9	442410	607310	441300	597280	502370	476870	563780	--	--
Lmsn003778	493.1	169.01	494.106	C22H22O13	[M-H]-	1-O-Caffeoyl-4-O-galloyl-β-D-glucose	Phenolic acids	Phenolic acids	-	1	29464	17105	20119	22947	22090	15996	7413.2	10856	15340	91741	100570	159330	74651	59122	68264	52910	73550	67321	1897300	2356500	2193500	2371700	2413800	2229500	2179100	--	--
pmd0132	496.34	184.07	495.332	C24H50NO7P	[M+H]+	LysoPC 16:0(2n isomer)	Lipids	LPC	-	1	1618600	1526100	1637100	804100	748900	731170	307060	541440	375880	492430	606880	478990	202820	224910	240680	238050	249000	248010	7685800	8386400	9013000	8496600	8525000	8787000	8940300	--	--
pmb0855	496.34	184.07	495.332	C24H50NO7P	[M+H]+	LysoPC 16:0	Lipids	LPC	17364-16-8	1	1724100	1553000	1742500	873770	789080	780990	322280	565570	395660	524040	605810	474040	215020	237210	256070	241840	262930	257500	7887100	8546800	8924000	9018400	8835700	8683000	9180700	--	--
Lmfn001584	497.09	169.01	498.101	C21H22O14	[M-H]-	Methyl 4,6-di-O-galloyl-D-glucoside	Tannins	Tannin	-	3	9	9	9	9	294.58	9	9	9	9	9	9	9	9	9	9	9	9	9	80926	80562	89498	79162	80401	99733	84416	--	--
Lmhp009349	502.29	361.27	501.286	C25H44NO7P	[M+H]+	LysoPE 20:4(2n isomer)	Lipids	LPE	-	2	9	9	9	9	9	9	9	6244.2	9	9	9	9	9	9	9	9	9	9	2242.7	2739.9	3174.3	2536.9	2742.2	2560.3	2967.5	--	--
Lmsn002288	503.14	341.09	504.148	C21H28O14	[M-H]-	1-O-Caffeoyl-(6-O-glucosyl)-β-D-glucose	Phenolic acids	Phenolic acids	-	3	17353	16051	27065	17572	15827	22702	25083	22183	21739	9	9	9	9	9	6590.3	13398	5448.6	9	20689	13983	16222	24159	21720	18410	17155	--	--
pme2125	503.16	179	504.169	C18H32O16	[M-H]-	Raffinose*	Others	Saccharides and Alcohols	512-69-6	3	209290	324140	201640	181670	339820	90652	526100	466660	402090	280630	449260	693740	633060	478400	483430	475570	451910	627440	123400	190140	342630	195420	185360	176890	250630	C00492	ko00052,ko01100,ko02010
MWSmce486	503.16	383.12	504.169	C18H32O16	[M-H]-	Manninotriose	Others	Saccharides and Alcohols	13382-86-0	3	15072	19610	19723	20201	19158	28448	30581	15363	29617	11637	18594	12814	13332	9364	11314	21510	9	15712	22483	28084	30883	29652	22569	17880	21686	C05404	ko00052,ko01100
mws1589	503.16	179	504.169	C18H32O16	[M-H]-	D-Panose*	Others	Saccharides and Alcohols	33401-87-5	2	55894	11974	72986	66965	107880	58600	149030	82358	57259	24718	171370	69198	80549	111930	64578	60158	135420	134200	97930	104390	125430	140620	191140	145420	109480	C00713	--
pme0500	503.16	323	504.169	C18H32O16	[M-H]-	D-Melezitose	Others	Saccharides and Alcohols	597-12-6	2	9	49529	51084	65554	9	69519	9	117140	325250	9	9	9	94833	258160	9	105250	194870	106950	45349	77685	60742	39431	130910	77141	46466	C08243	--
Hmqp000191	505.18	127.03	504.17	C18H32O16	[M+H]+	Planteose	Others	Saccharides and Alcohols	470-57-5	1	597500	537530	382900	443530	427580	492220	508140	336800	427300	617370	640900	591510	662680	607200	537050	529430	591140	440690	42486	39919	31220	25938	42642	42776	18135	C03848	--
Lmsn004323	507.11	169.01	508.122	C23H24O13	[M-H]-	1-O-Galloyl-2-O-Feruloyl-β-D-glucose	Phenolic acids	Phenolic acids	-	1	17710	37180	29710	35685	42950	19823	21660	14891	13053	34149	45013	32826	33525	16133	26333	39115	37845	27314	36903	59889	54868	30412	52289	63684	43759	--	--
Hmcn000773	507.17	179.05	508.179	C21H32O14	[M-H]-	6'-O-Glucosylaucubin	Others	Others	-	3	162940	161260	168040	179770	175920	173180	182190	190470	181250	234820	192400	185750	187570	212650	190440	217700	220020	222200	131030	147980	146860	159930	155040	159420	160640	--	--
pmb2406	510.36	184.07	509.348	C25H52NO7P	[M+H]+	LysoPC 17:0	Lipids	LPC	50930-23-9	3	7001.9	7243.9	8282.7	4130.8	4359.6	4845.5	2489.5	3675.7	2798.7	3590.7	4774.1	2697.5	1036.8	1739.8	9	1941.6	2160.7	1370.1	37546	43219	47833	42749	33689	47240	44903	--	--
Lmhp010515	510.36	184.07	509.348	C25H52NO7P	[M+H]+	LysoPC 17:0(2n isomer)	Lipids	LPC	-	2	9	9	9	9	9	1078.7	9	1243.2	9	686.79	1926.4	849.65	9	9	9	9	9	9	6856	7927.5	7373.1	5581.6	6676.1	6992.7	5783.7	--	--
pmb0865	518.32	184.07	517.317	C26H48NO7P	[M+H]+	LysoPC 18:3(2n isomer)	Lipids	LPC	-	1	299980	242400	262060	136100	136190	137030	79748	107470	102670	178740	139110	114890	105140	115370	97034	59570	72519	55078	2693800	2936900	3141500	3251200	3375400	3504800	3569900	--	--
pmb0854	518.32	184.07	517.317	C26H48NO7P	[M+H]+	LysoPC 18:3	Lipids	LPC	-	1	275530	234930	255300	134110	136950	151090	75853	110310	97156	192670	145570	133320	99435	110280	94140	43429	72213	56453	2749300	3073100	3176700	3058900	3445800	3452100	3389800	--	--
pmp001273	520.34	184.07	519.332	C26H50NO7P	[M+H]+	LysoPC 18:2	Lipids	LPC	-	1	354560	287230	328500	201740	176410	174740	106410	172730	181600	269040	243370	170890	112940	129980	120160	87747	89901	80242	13924000	15686000	16510000	16044000	16546000	16745000	17393000	--	--
pmp001251	520.34	184.07	519.332	C26H50NO7P	[M+H]+	LysoPC 18:2(2n isomer)	Lipids	LPC	-	1	8998.7	7563.2	11747	5562.3	5859.4	4966.4	2097	6325.8	5871.8	8920	7450.6	4467	4660	4422.2	3782.8	2483.9	2275.6	1485.5	454850	496010	523080	567270	519440	535640	544980	--	--
pmn001378	519.19	357.14	520.194	C26H32O11	[M-H]-	Pinoresinol-4-O-glucoside	Lignans and Coumarins	Lignans	41607-20-9	1	43741	9	9	9	9	9	9	9	9	9	9	9	9	9	9	9	9	9	52436	48117	56381	49800	60128	42655	46712	C17529	--
Lmhp010190	522.36	184.07	521.348	C26H52NO7P	[M+H]+	LysoPC 18:1(2n isomer)	Lipids	LPC	-	1	100600	95245	96384	70714	50682	55119	32686	59628	48260	63534	69364	50570	25573	29067	37062	25727	25622	21485	1873700	1995400	2101500	2059000	1929800	2119000	2140000	--	--
pmp001281	522.36	184.07	521.348	C26H52NO7P	[M+H]+	LysoPC 18:1	Lipids	LPC	-	1	113300	87472	107250	81331	58819	53077	34168	61486	57157	66904	75828	54023	29493	29857	38234	24530	30843	26336	1966400	1900500	2113400	1931800	1955200	2037000	2114000	--	--
pmn001710	521.13	359.08	522.137	C24H26O13	[M-H]-	Rosmarinic acid-3'-O-glucoside	Phenolic acids	Phenolic acids	910028-78-3	1	49696	36810	52619	38288	34146	53823	26583	43882	36615	49412	46380	59403	56602	50813	52822	56570	37756	37170	711440	811490	821470	777910	739630	887980	846890	--	--
Lmyn003971	521.2	359.15	522.21	C26H34O11	[M-H]-	Dihydrodehydrodiconiferyl alcohol-4-O-β-D-glucopyranoside	Lignans and Coumarins	Lignans	-	2	10251	7658	9698.8	9766.8	8690.8	9201	9	9	3082.8	3603.2	4866.5	6138	9	6112.8	1007	5122.8	5480.1	4613.2	98636	162640	145080	167160	152460	140260	128560	--	--
Hmln003754	521.2	359.15	522.21	C26H34O11	[M-H]-	Icariside E5	Others	Others	126176-79-2	2	31150	33575	33721	48654	25934	27627	27474	21834	40500	60058	60232	63586	47646	30120	47249	58815	40540	48144	583130	472850	640130	678360	822010	672360	679880	--	--
Lmmn002274	521.2	359.15	522.21	C26H34O11	[M-H]-	Isolariciresinol-9'-O-glucoside	Lignans and Coumarins	Lignans	63358-12-3	1	4107	4604.8	7167	8267.5	6631	7692.5	6935.5	4935.2	4103	3585.8	5640.8	9	9	4110	8201.2	9	4080.2	5111.4	91565	169120	109930	166050	156370	192950	144030	--	--
HJN083	521.2	359.15	522.211	C26H34O11	[M-H]-	Lariciresinol-4'-O-glucoside	Lignans and Coumarins	Lignans	143663-00-7	1	36466	39027	25214	38924	46397	37839	30568	28949	34028	38324	36006	44744	53988	47382	73648	48090	58990	46100	570830	651800	566710	775620	649140	373530	831420	--	--
pmd0136	524.37	184.07	523.364	C26H54NO7P	[M+H]+	LysoPC 18:0(2n isomer)	Lipids	LPC	-	1	50358	44653	45422	31403	27071	26986	12193	61380	19396	39492	43225	33304	12054	10176	11945	15414	19233	16522	390230	372930	380800	410920	325980	348800	372230	--	--
mws0126	524.37	184.07	523.364	C26H54NO7P	[M+H]+	LysoPC 18:0	Lipids	LPC	19420-57-6	1	39686	37081	37465	26547	24584	21736	11610	51124	18229	32285	35669	24050	8874.9	9207.6	11245	12156	15407	14690	337290	341880	339560	329400	296830	316080	347880	--	--
Lmtn003096	523.21	361.14	524.226	C26H36O11	[M-H]-	Secoisolariciresinol 4-O-glucoside	Lignans and Coumarins	Lignans	-	1	179430	169240	137850	147620	138530	170900	167430	162800	150240	408810	329040	386520	361830	334130	358030	339310	371100	360190	855860	882260	921560	1018900	889520	938700	890810	--	--
Lmdp001031	527.18	183.06	526.169	C24H30O13	[M+H]+	6-O-VeratroylCatalpol	Terpenoids	Monoterpenoids	56973-43-4	1	4808.5	6159.5	4671.2	5307.7	5571.8	9345.4	5474.5	7480.4	5612.4	7502.4	5494.8	4573.2	9299.5	6064.2	6066.9	8074.7	5692.6	5678.2	52187	71843	94712	52860	80780	69380	62030	--	--
Lmjp003731	531.15	177.06	530.142	C26H26O12	[M+H]+	3,4-O-Dicaffeoylquinic Acid Methyl Ester	Phenolic acids	Phenolic acids	-	3	115250	120820	118250	155130	138880	160080	142380	146770	117750	119720	106870	115360	97323	130630	93722	116730	130060	136010	39684	33412	34934	37515	58014	54130	56435	--	--
Lmhp007598	534.36	184.07	533.348	C27H52NO7P	[M+H]+	LysoPC 19:2(2n isomer)	Lipids	LPC	-	3	9	9	9	9	9	9	9	9	9	1348.7	1207.3	1702.3	2846.8	3070.3	2981.9	9	9	9	17855	18107	20519	17816	28205	24374	23448	--	--
Zmfn000481	535.04	323.03	536.044	C14H22N2O16P2	[M-H]-	Uridine-5'-Diphosphate-D-Xylose	Nucleotides and derivatives	Nucleotides and derivatives	3616/6/6	3	62353	51712	52741	73504	54761	69040	51877	47613	48726	47903	45314	40330	31601	35574	42336	44327	40824	43268	1090900	1062200	1097000	1106300	1251000	1128900	1366600	C00190	ko00520,ko00908,ko01100
Cmcn006568	537.09	375.05	538.09	C30H18O10	[M-H]-	Hinokiflavone	Flavonoids	Biflavones	19202-36-9	1	26666	27380	23211	17642	19264	18613	12962	13300	12096	3772.8	9	9	9	9	1741.5	9	9	9	1264000	1365700	1406100	1293900	1555200	1502700	1412300	C10057	--
pmp001282	544.34	485.27	543.333	C28H50NO7P	[M+H]+	Propyl 2-(trimethylammonio)ethyl phosphate	Others	Others	-	1	8385.7	6781.9	7970.6	7603.9	4470.5	4729	2308.1	3539.3	2635.9	7136.8	7564.8	4447.8	1847.6	1985.1	2862.2	2058.4	2372.1	1853.8	157080	142910	123410	169750	175700	127870	138490	--	--
pmd0146	548.37	184.07	547.364	C28H54NO7P	[M+H]+	LysoPC 20:2(2n isomer)	Lipids	LPC	-	3	2900.3	2842.5	4047.5	1769.3	1436.5	1107.8	1492.8	1005.4	1369.5	1764.5	2288.8	1966.7	1043.8	1130.2	1743.3	1004	1178.6	1016	113300	131320	138570	140740	122430	139700	116500	--	--
pmb0608	549.12	301.4	548.117	C25H24O14	[M+H]+	Chrysoeriol-7-O-(6''-malonyl)glucoside	Flavonoids	Flavonoid	-	2	8361.6	13628	8178.3	7365.2	8459.8	9768.6	7601.4	8542	8389.5	1231	2039.8	1099.4	2173.4	1642	1637.5	2325.3	9	9	24645	27043	29026	26813	29056	31178	36493	--	--
mws1138	551.15	303.04	550.143	C24H26N2O13	[M+H]+	Betanin (Betanidin-5-O-glucoside)	Alkaloids	Plumerane	7659-95-2	3	9	8261.8	9	13664	5927	5669.5	9	3572.2	8586.8	9	9	9	9	9	9	11322	5970	4169.8	13034	11279	11555	10195	10098	10147	10137	C08540	ko00965,ko01110
pmb2922	565.05	323.1	566.055	C15H24N2O17P2	[M-H]-	Uridine 5'-diphospho-D-glucose	Nucleotides and derivatives	Nucleotides and derivatives	133-89-1	1	139130	134360	96574	159140	141220	152020	148090	158380	163340	116380	109570	127540	70340	91421	89868	101140	107440	102430	5573200	5932100	6854400	6490400	6434900	6489500	6991900	C00029	ko00040,ko00052,ko00053,ko00240,ko00500,ko00520,ko00561,ko00908,ko01100,ko01110
Zmxp005470	579.13	331.08	578.127	C26H26O15	[M+H]+	Tricin-7-O-(6''-O-malonyl)glucoside	Flavonoids	Flavonoid	-	3	7947.7	15331	18111	18957	16726	16701	13598	9397.5	12557	9	9	9	9	9	9	9	9	9	35825	37956	29695	43240	53992	54876	57751	--	--
pme0436	577.14	407.1	578.142	C30H26O12	[M-H]-	Procyanidin B3*	Tannins	Proanthocyanidins	23567-23-9	1	28022	21022	24656	23842	16410	25312	15248	29200	23222	9	3939.2	5309.8	5756.2	6282.2	6858	9	9	7457.2	1823900	2155000	1832800	2527300	2411300	2107900	2183800	--	--
mws0836	577.14	425.1	578.142	C30H26O12	[M-H]-	Procyanidin B1*	Tannins	Proanthocyanidins	20315-25-7	1	21993	26567	22919	22120	24015	23733	20506	22280	17283	9	9	6863.2	8307.6	15107	4602	9	9	9	14800000	14515000	14642000	17220000	17457000	16830000	17824000	--	--
MWSHY0171	579.15	409.09	578.142	C30H26O12	[M+H]+	Procyanidin B2	Tannins	Proanthocyanidins	29106-49-8	1	9	9	9	13501	9	9	9	9	9	6480	9	9	9	9	9	9	9	9	1817100	2133200	2354300	2372800	2113300	2451700	2392100	C17639	--
pme2493	579.17	287.1	578.164	C27H30O14	[M+H]+	Kaempferol-3,7-O-dirhamnoside (Kaempferitrin)	Flavonoids	Flavonols	482-38-2	2	9	9	9	9	9	9	9	9	9	9	29186	9	9	9	9	9	9	9	92337	108700	93557	68536	89260	67134	94708	C16981	--
Lmqn001932	579.21	417.16	580.216	C28H36O13	[M-H]-	Syringaresinol-4'-O-glucoside	Lignans and Coumarins	Lignans	7374-79-0	3	9	9	9	9	7958.2	9238.2	5849.8	6653.5	9	8200.8	9170.5	6367.5	8262	9	9	7709.2	9	6359	64939	81325	72542	64901	135120	89803	82696	C10890	--
pmb0492	584.28	325	583.268	C34H37N3O6	[M+H]+	N',N'',N'''-p-Coumaroyl-cinnamoyl-caffeoyl spermidine	Alkaloids	Phenolamine	-	3	7822.7	7814.7	8255.5	6932	8702.6	8237.5	5641.5	5214.2	9555.3	4351.9	9982.2	6506	5212.6	7824.7	6938.3	5219	5643.3	4764.9	13455	16524	22207	23884	16969	18427	18816	--	--
Lmfn004769	585.09	301.03	586.096	C27H22O15	[M-H]-	Quercetin-3-O-(4''-O-galloyl)arabinoside	Flavonoids	Flavonols	-	2	13698	17286	19218	7848.3	12820	10987	12852	10968	9954.6	13359	12339	13893	11883	9651.1	5100.6	10270	8222.1	7853	28682	35260	42699	38885	49973	51775	42546	--	--
Hmjn004446	593.13	285.04	594.137	C30H26O13	[M-H]-	Luteolin-7-O-(6''-caffeoyl)rhamnoside	Flavonoids	Flavonoid	-	2	142320	169510	178830	192780	182100	143420	116270	101900	101570	222460	232730	177380	141850	134390	147350	144650	133590	165580	163370	193120	224670	253620	222070	226260	225250	--	--
mws1290	593.13	285	594.137	C30H26O13	[M-H]-	Kaempferol-3-O-(6''-p-Coumaroyl)glucoside (Tiliroside)	Flavonoids	Flavonols	20316-62-5	2	211710	220760	221920	215520	263830	219420	157590	141180	152310	283540	208940	260020	206100	217050	200480	173870	156070	213800	223920	278770	277660	294590	287380	301970	300650	C17140	--
MWSslk252	593.19	285.08	594.195	C28H34O14	[M-H]-	Didymin (Isosakuranetin-7-O-rutinoside)	Flavonoids	Dihydroflavone	14259-47-3	2	160830	171440	219090	198420	167000	155280	103250	112900	114300	198990	222570	203870	140880	113030	146030	173910	162340	161600	166230	199640	201560	202020	216580	249140	215280	--	--
Lmln001951	595.13	300.03	596.138	C26H28O16	[M-H]-	Quercetin-3-O-(6''-O-arabinosyl)glucoside	Flavonoids	Flavonols	-	3	254380	200520	182280	264460	234480	199550	214790	194050	212450	57648	46312	55927	58853	78557	51904	57283	46141	93124	324910	358030	390480	448630	404990	400290	343600	--	--
Lmjp002596	597.14	303.05	596.138	C26H28O16	[M+H]+	Quercetin-3-O-sambubioside*	Flavonoids	Flavonols	83048-35-5	1	911040	1131900	593890	1227700	829450	906580	1115100	735770	1051400	258220	317330	240390	261880	164160	291430	334120	182980	202090	2020300	1631900	2781700	2911800	3007400	2946300	1925500	C12637	ko00944
Lmtp004044	597.14	303.04	596.138	C26H28O16	[M+H]+	Quercetin-3-O-apiosyl(1→2)galactoside*	Flavonoids	Flavonols	-	1	919980	1107900	812290	1042600	767250	974650	1144100	735690	843690	383360	273290	253650	191580	315750	230700	255730	227250	151650	2106900	2161200	2353100	2719800	2720100	3325900	2440600	--	--
Lmyp003599	601.12	287.06	600.112	C28H24O15	[M+H]+	Kaempferol-3-O-(6''-galloyl)glucoside	Flavonoids	Flavonols	56317-05-6	2	167530	168190	156230	149980	123720	141410	100940	113520	111530	77463	85572	63118	56098	66187	63940	66038	51926	51303	92070	90999	70615	68449	56117	68117	55516	--	--
Lmyp003500	601.12	287.06	600.112	C28H24O15	[M+H]+	Kaempferol-3-O-(2''-galloyl)galactoside	Flavonoids	Flavonols	-	2	127040	148960	159260	148990	135200	133950	104540	122080	112160	70930	56843	87242	60352	47914	61080	40544	66779	59379	60839	111560	81834	56431	57043	79992	77993	--	--
Lmyp003348	601.12	287.06	600.112	C28H24O15	[M+H]+	Kaempferol-3-O-(6''-galloyl)galactoside	Flavonoids	Flavonols	-	2	69960	67238	59517	56172	77610	68502	63140	56524	55703	107500	108960	123140	92453	97866	93742	86505	101970	76485	228030	210010	279160	272040	262910	241020	257900	--	--
Lmqn000780	606.08	384.98	607.082	C17H27N3O17P2	[M-H]-	Uridine 5'-diphospho-N-acetylglucosamine	Nucleotides and derivatives	Nucleotides and derivatives	528-04-1	2	10462	11042	8420.6	12753	13205	12322	9484.5	10078	7831.4	14213	8085.6	8201.2	7241.8	6526.8	3876.9	6968	6468.7	8698.3	83155	102970	100750	116470	88509	122880	113620	C00043	ko00520,ko01100
pmb0711	611.16	303.1	610.153	C27H30O16	[M+H]+	Quercetin-7-O-rutinoside	Flavonoids	Flavonols	147714-62-3	3	303560	25822	14732	34953	51676	41679	60774	37673	40737	9	15318	13340	19562	14720	12238	2499700	1322900	2399000	123000	146080	154010	168930	165320	155880	150730	--	--
mws0059	609.15	301	610.153	C27H30O16	[M-H]-	Quercetin-3-O-rutinoside (Rutin)	Flavonoids	Flavonols	153-18-4	1	53329	9	9	9	17899	9	25178	9	9	9	9	9	9	9	9	908150	417260	648130	142020	165990	153190	109290	178590	162930	196620	C05625	ko00944,ko01100,ko01110
Lmjp002461	611.16	303.05	610.153	C27H30O16	[M+H]+	Quercetin-3-O-neohesperidoside	Flavonoids	Flavonols	117611-67-3	3	259620	18199	23840	29648	53827	38928	63614	32608	45621	7672.5	12538	9	25120	24725	20286	2645600	1252500	2258500	139360	145100	116600	147140	164640	180270	134530	--	--
Lmbp002336	611.16	303.05	610.153	C27H30O16	[M+H]+	Quercetin-3-O-(2''-O-rhamnosyl)galactoside	Flavonoids	Flavonols	-	3	20964	24392	34197	23115	23476	32098	27488	20620	23096	23402	25908	24345	23184	26254	18530	18210	28664	26459	142880	161180	173820	186200	152630	166200	202500	--	--
MWS0132	611.15	306.07	612.152	C20H32N6O12S2	[M-H]-	Oxiglutatione	Amino acids and derivatives	Amino acids and derivatives	27025-41-8	1	11850	11442	9	9	9	7143	9593.5	9	9	6738.5	15245	11412	10414	9	9	9	9	10711	93757	135110	152980	125070	158100	131760	174280	C00127	ko00480,ko01100
Lmyp003349	617.11	153.02	616.106	C28H24O16	[M+H]+	Quercetin-3-O-(6''-galloyl)glucoside	Flavonoids	Flavonols	56316-75-7	2	58680	42550	74062	37508	43008	29180	33728	34511	32582	24706	28999	23219	17455	25993	21244	31585	35892	24821	338430	393140	352150	403940	454320	398660	368180	--	--
Lmyp003873	617.11	153.02	616.106	C28H24O16	[M+H]+	Quercetin-3-O-(2''-galloyl)glucoside	Flavonoids	Flavonols	69624-79-9	3	45571	48496	54282	57544	58164	58136	49477	39820	54481	73071	82337	72163	50771	48978	62860	58848	52126	51578	258920	126400	243680	145050	298640	277590	135970	--	--
Lmfp003594	617.11	153.02	616.106	C28H24O16	[M+H]+	Quercetin-3-O-(2''-galloyl)galactoside	Flavonoids	Flavonols	53209-27-1	3	58277	45829	47243	62797	58202	70825	45043	44613	61661	78686	93000	74914	48038	49321	43114	57556	53355	46208	267620	259310	250510	273760	317970	181790	310840	--	--
MWSHY0199	617.11	303.05	616.106	C28H24O16	[M+H]+	Quercetin-3-O-(6''-galloyl)galactoside	Flavonoids	Flavonols	53171-28-1	1	78925	112260	86019	86681	78326	112950	107090	69894	73514	116930	129630	113200	92313	104540	108020	96248	91927	75088	299440	360770	344450	407050	432050	353390	399330	--	--
pmp001311	627.16	303.1	626.148	C27H30O17	[M+H]+	6-Hydroxykaempferol-7,6-O-Diglucoside	Flavonoids	Flavonols	-	1	1662700	2087900	1567000	2483200	1723300	1906500	1778600	1812700	2120600	1280100	917450	872750	1070300	1099200	965430	1176800	911190	1030600	1890300	1403200	2798900	2503400	2102700	2279700	2758500	--	--
Lmtp003677	627.16	303.04	626.148	C27H30O17	[M+H]+	Quercetin-3-O-sophoroside (Baimaside)	Flavonoids	Flavonols	18609-17-1	3	9	9	9	9	9	9	275320	298760	337170	9	9	9	9	9	9	9	9	9	243790	220780	265460	197390	311350	285100	294970	C12667	ko00944
pmp000596	627.16	465.1	626.148	C27H30O17	[M+H]+	Quercetin-3-O-(2''-O-galactosyl)glucoside	Flavonoids	Flavonols	56782-99-1	1	225430	225140	243970	209640	187470	243220	246650	238980	134330	87214	86158	110250	121110	136920	137190	134870	116800	134370	70451	56603	57816	42990	52438	65986	66168	--	--
Zmcp002666	627.14	303.05	626.148	C27H30O17	[M+H]+	Quercetin3,7-diglucoside	Flavonoids	Flavonols	-	1	1401200	1472900	1282700	1241100	1065800	1311700	1192700	1115300	1431100	1227800	1002400	1161900	1188400	1166000	1155000	1037800	1111800	1169300	1414700	1542900	1666700	1617800	1703700	1515700	1640200	--	--
pmb0645	627.19	465.2	626.185	C28H34O16	[M+H]+	Hesperetin-6-C-glucoside-7-O-glucoside	Flavonoids	Flavonoid carbonoside	-	2	39245	53302	46085	28736	65245	34269	24693	39478	25511	44908	17701	33296	32976	21610	34609	22244	28368	20702	73022	72741	69717	70878	84781	70840	77041	--	--
pmn001529	629.08	169	630.086	C28H22O17	[M-H]-	3,4,5-Tri-O-Galloylshikimic acid	Phenolic acids	Phenolic acids	-	1	9	9	9	9	9	9	9	9	9	13770	9	9	9	9	9	9	9	9	1472500	1834500	1691100	1947600	1760300	1920700	1962800	--	--
Lmsn004714	629.11	169.01	630.122	C29H26O16	[M-H]-	1,6-Di-O-galloyl-2-O-p-coumaroyl-β-D-glucose	Phenolic acids	Phenolic acids	115713-49-0	2	27822	10244	17233	12680	23987	16070	9	8605.8	9	18624	13260	11762	9	9	9	10034	9	9	62550	49502	75602	77378	68319	63102	60174	--	--
Lmfn001337	635.09	169.01	636.096	C27H24O18	[M-H]-	1,2,3-Tri-O-galloyl-D-glucose	Tannins	Tannin	-	2	7545.2	9704	10110	12772	9	9	9	8496	9	4025.2	3499	9	9	9	9	9	9	9	485320	579000	657910	732910	796910	710890	584040	--	--
Lmfn001062	635.09	169.01	636.096	C27H24O18	[M-H]-	2,4,6-Tri-O-galloyl-D-glucose	Tannins	Tannin	108043-99-8	1	9	9235.8	9827	19663	17355	16050	12323	11351	12955	17427	18034	6169.5	11911	13415	15047	16654	7321.2	10888	1229900	1640200	1901400	1878700	1726700	1800200	1502800	--	--
Lmsn003088	635.09	169.01	636.096	C27H24O18	[M-H]-	1,4,6-Tri-O-galloyl-β-D-glucose	Phenolic acids	Phenolic acids	94513-58-3	1	6036	9	9	6395.8	8747.2	8730	6976.2	9	9	17910	16134	9	9	9	9739.2	9	6758.4	4448	464030	548760	685040	488950	566520	576690	631630	--	--
Lmsn003023	635.09	169.01	636.096	C27H24O18	[M-H]-	1,3,6-Tri-O-galloyl-β-D-glucose	Tannins	Tannin	18483-17-5	1	11433	9	9765.2	24268	17555	10289	21668	16531	15903	19591	23636	21711	19524	15602	5931.9	9955.8	12725	9790.2	1446900	1896000	1578100	1923200	1671500	2042700	1611100	C17458	--
Lmsn002785	635.09	169.01	636.096	C27H24O18	[M-H]-	1,2,6-Tri-O-galloyl-β-D-glucose	Phenolic acids	Phenolic acids	79886-49-0	1	13706	9	18007	15623	9319.7	13402	15184	13722	12704	24380	14634	18203	18657	11744	12595	12727	12723	19843	1258500	1598400	1265700	1893500	1328500	1753900	1600200	C04360	--
Lmsn015919	658.85	482.93	659.861	C6H18O24P6	[M-H]-	Phytic acid	Organic acids	Organic acids	83-86-3	3	12784	11863	12048	14847	14580	14552	13789	14674	13426	11387	11124	10595	10526	11175	11161	11633	11386	11959	47175	19282	13576	15849	30018	29655	19884	C01204	ko00562,ko01100,ko04070
pmb0530	664.12	136.2	663.109	C21H27N7O14P2	[M+H]+	Nicotinic acid adenine dinucleotide	Nucleotides and derivatives	Nucleotides and derivatives	53-84-9	1	28820	22023	23367	27395	22767	25014	20393	15054	24341	21692	11321	15556	13072	10106	7693.3	6646.8	13597	9629.6	47089	67032	87979	63783	68317	56901	77582	C00003	ko00190,ko00730,ko00760,ko01100
Lmqn000213	665.21	341.11	666.222	C24H42O21	[M-H]-	Stachyose	Others	Saccharides and Alcohols	470-55-3	3	27376	23191	32669	25141	22669	17021	14250	20033	19313	13113	9555	10626	5469.9	11244	6292	10044	16349	12187	18265	18339	18057	17430	19702	25144	20810	C01613	ko00052,ko01100
mws1593	665.21	161	666.222	C24H42O21	[M-H]-	D-Maltotetraose	Others	Saccharides and Alcohols	34612-38-9	2	9	9	9	662.75	1320	1335.5	3258.2	9	9	9	7795	9	9	14090	9	9	9	9	15987	12092	13802	12860	18540	30258	17637	C02052	--
mws4163	665.21	485.3	666.222	C24H42O21	[M-H]-	Nystose	Others	Saccharides and Alcohols	13133-07-8	2	11727	8921	6467.4	9	7823	12495	7956.2	10312	9252.5	23620	12480	16285	16641	32580	33369	8495.8	5173.5	5842.5	35994	38222	29536	5868	34491	24628	23897	--	--
pmn001370	681.24	519.19	682.247	C32H42O16	[M-H]-	Pinoresinol-4,4'-O-di-O-glucoside	Lignans and Coumarins	Lignans	63902-38-5	3	11378	9163.8	9	9	9664.8	9	10729	12281	5322.5	9	9	9	9	9	9	5429.2	9	9	20294	24456	28326	33990	26677	21179	30056	--	--
Lmmn003541	711.12	559.11	712.128	C33H28O18	[M-H]-	Iriflophenone-3-C-(2'',6''-Di-O-Galloyl)Glucoside	Others	Others	-	1	7681.8	6023.2	9	28891	9	9	9	9	5543.5	18088	19098	9	11544	13634	5013.2	9	3880.2	9	21279000	26045000	26307000	25835000	27014000	26159000	27590000	--	--
pmb0709	713.16	465.2	712.149	C30H32O20	[M+H]+	Quercetin-7-O-(6''-malonyl)glucosyl-5-O-glucoside	Flavonoids	Flavonols	-	3	9	9	9	9	9	9	9	9	9	2736.5	9	9	9	9	9	9	9	9	30456	41250	31199	29363	35829	40221	35772	--	--
pme2651	742.1	620.1	743.075	C21H28N7O17P3	[M-H]-	NADP (Nicotinamide adenine dinucleotide phosphate)	Nucleotides and derivatives	Nucleotides and derivatives	53-59-8	3	9	9	9	5823.1	9	9	9	9	5931.6	5561.1	6910.5	9	9	6501.5	9	9	9	9	22135	51265	58255	39575	32105	35376	34610	C00006	ko00195,ko00480,ko00760,ko01100
pme2746	784.15	437	785.157	C27H33N9O15P2	[M-H]-	Riboflavin 5'-Adenosine Diphosphate	Nucleotides and derivatives	Nucleotides and derivatives	146-14-5	1	9	4959.8	6081.5	9	4986.5	9	6105	3864.5	2751.2	3832.5	9	7712	9	9	9	4940.2	9	2196	13167	14356	19811	21230	15374	12650	16371	C00016	ko00740,ko01100,ko01110
pmn001535	787.1	465.1	788.107	C34H28O22	[M-H]-	1,3,4,6-Tetra-O-Galloyl-D-Glucose	Tannins	Tannin	-	1	31962	39965	21362	9	9	19707	11272	13878	11644	9	9	9	9	9	9	9	9	9	8836800	11961000	11733000	10964000	10704000	11642000	10440000	--	--
Lmsn003625	787.1	635.09	788.107	C34H28O22	[M-H]-	1,2,3,6-Tetra-O-galloyl-β-D-glucose	Phenolic acids	Phenolic acids	79886-50-3	1	6605.2	9	9	9877.8	9	9	9	9	9	9	9	9	9	9	9	9	9	9	2247700	3171400	3199100	3037900	3161200	3413700	3351800	C04516	--
pmn001646	865.2	577.1	866.206	C45H38O18	[M-H]-	Procyanidin C1	Tannins	Proanthocyanidins	37064-30-5	1	9	9	9	9	4290	9	9	9	9	9	9	9	9	9	9	9	9	9	406830	554050	572010	514980	525830	496170	522640	C17624	--
pmn001647	865.2	713.2	866.206	C45H38O18	[M-H]-	Procyanidin C2	Tannins	Proanthocyanidins	37064-31-6	1	9	9	9	9	2628.8	9	9	9	9	9	9	9	9	9	9	9	9	9	378040	576720	522980	519740	489620	588810	576470	--	--
pmf0426	939.11	769.09	940.118	C41H32O26	[M-H]-	1,2,3,4,6-Penta-O-Galloyl-D-Glucose	Tannins	Tannin	14937-32-7	1	381330	425540	436720	944640	895820	646260	518120	421970	508150	1125300	1170200	1201800	489950	450010	538630	468140	425850	470730	5721900	5728100	6346800	6593400	7368100	6674200	6990200	C04576	--
MWS20207	939.11	769.09	940.118	C41H32O26	[M-H]-	1,2,3,4,6-pen-O-galloyl-β-D-glucose	Tannins	Tannin	-	2	459900	347020	407260	1168900	919050	750200	507880	408640	522410	959850	1021100	1059100	399190	501930	475420	592300	583180	501020	5142800	4870900	6598200	6759600	6392600	5762600	6586400	--	--
