# Supplementary material for: Effects of Pollen Germination and Pollen Tube Growth under Different Temperature Stresses in Mango (Mangifera indica L.) by Metabolome
Source: Metabolites. 2024 Oct 11;14(10):543. doi: 10.3390/metabo14100543 (PMC11509298; doi:10.3390/metabo14100543)
Supplement: Supplementary file 1 [file metabolites-14-00543-s001.zip › Table S1.xlsx]

## Sheet: Sheet1
Index	Q1 (Da)	Q3 (Da)	Molecular Weight (Da)	Formula	Ionization model	Compounds		Class I	物质一级分类	Class II		CAS	Level	J15-1	J15-2	J15-3	J25-1	J25-2	J25-3	J35-1	J35-2	J35-3	R15-1	R15-2	R15-3	R25-1	R25-2	R25-3	R35-1	R35-2	R35-3	mix01	mix02	mix03	mix04	mix05	mix06	mix07	cpd_ID	kegg_map
pmb0069	122	105	121.053	C7H7NO	[M+H]+	Benzamide		Phenolic acids	酚酸类	Phenolic acids		55-21-0	3	645860	722690	694130	758270	768450	754730	809120	732560	770090	1026900	1004500	947890	919310	903270	917970	871660	910360	898710	15644000	15859000	16411000	16615000	17711000	18063000	17853000	C09815	--
mws0628	121.03	92	122.037	C7H6O2	[M-H]-	4-Hydroxybenzaldehyde		Phenolic acids	酚酸类	Phenolic acids		123-08-0	2	78291	71368	74034	85125	95900	81338	66290	68167	68670	101830	107320	123830	88189	89448	96171	81834	88909	64933	83662	90752	81185	91112	108520	103180	90564	C00633	ko01100
MWSmce466	135.05	92.03	136.052	C8H8O2	[M-H]-	4'-Hydroxyacetophenone		Phenolic acids	酚酸类	Phenolic acids		99-93-4	3	37959	42141	53670	72208	87508	61026	82015	82796	62161	49566	41966	51334	124500	113810	114390	189400	166460	177130	27596	28189	41735	35443	31869	37588	30633	C10700	ko01100
mws1336	138.06	120	137.048	C7H7NO2	[M+H]+	4-Aminobenzoic acid		Phenolic acids	酚酸类	Phenolic acids		150-13-0	3	9	9	9	9	9	9	9	9	9	9	9	7474.1	9	9	9	9	9	9	111120	112890	121200	97596	129260	113770	114680	C00568	ko00790,ko01100
MWSCX016	139.04	77.04	138.032	C7H6O3	[M+H]+	p-hydroxybenzoic acid		Phenolic acids	酚酸类	Phenolic acids		99-96-7	3	48424	59506	78958	73386	46648	91925	86790	82603	70264	49604	21831	30678	51670	38070	52191	60969	45172	55749	44303	78976	64032	48433	73869	70937	76343	C00156	ko00130,ko00790,ko01100,ko01110
Lmgn001670	137.03	108.02	138.032	C7H6O3	[M-H]-	Salicylic acid		Phenolic acids	酚酸类	Phenolic acids		69-72-7	3	31409	36357	27233	9	9	22544	9	9	9	9	25874	9	9	9	31509	9	9	24280	20346	22723	26428	34431	28615	23109	32941	C00805	ko00360,ko01100,ko01110,ko04075
pme2828	140	99	139.027	C6H5NO3	[M+H]+	4-Nitrophenol		Phenolic acids	酚酸类	Phenolic acids		100-02-7	3	7352000	7131300	6560600	7369500	6573400	6055800	6913800	6485600	8060300	6855900	6734000	7569400	8298400	8078200	6243500	7064600	6436400	6329500	15509000	13330000	11632000	14021000	14064000	12998000	12502000	C00870	--
MWS2066	143.05	115.06	144.058	C10H8O	[M-H]-	1-Naphthol		Phenolic acids	酚酸类	Phenolic acids		90-15-3	3	8210.1	7501.1	8347.1	9576	7531.5	10022	14013	12579	13362	6471.5	7472.9	5818.8	8697	10012	12150	9039.6	10487	9753.8	11636	11120	13615	11039	15081	10774	11638	C11714	--
MWS1875	143.05	115.05	144.058	C10H8O	[M-H]-	2-Naphthol		Phenolic acids	酚酸类	Phenolic acids		135-19-3	3	12804	10551	9463.7	11375	11720	11389	16946	17404	18603	6292.6	8647	8808	9891.2	15311	13263	10718	11729	11973	12465	14633	15052	14203	19415	18315	18260	C11713	--
pmp001285	149.02	65.04	148.016	C8H4O3	[M+H]+	Phthalic anhydride		Phenolic acids	酚酸类	Phenolic acids		85-44-9	1	352740	384290	399370	398450	407450	326710	332910	326020	430260	352060	344660	339690	351970	361580	333910	374860	331440	340420	504480	479860	502800	447530	432210	442080	514840	--	--
mws0921	149.06	131	150.068	C9H10O2	[M-H]-	p-Coumaryl alcohol		Phenolic acids	酚酸类	Phenolic acids		3690/5/9	3	117070	104120	124100	145740	137250	129750	144760	140610	151290	132570	96594	118080	134320	158960	151310	143670	125030	129720	106340	93165	109710	118860	139530	112150	136970	C02646	ko00940,ko01100,ko01110
MWSmce040	153.05	65.04	152.047	C8H8O3	[M+H]+	Isovanillin		Phenolic acids	酚酸类	Phenolic acids		621-59-0	3	44725	45044	40764	38983	47512	43246	31572	30880	63777	40938	23439	41953	37658	25910	24901	30072	30624	37812	123900	113590	128630	118980	145100	117980	146700	--	--
MWSmce363	151.04	108.02	152.047	C8H8O3	[M-H]-	2,5-Dihydroxyacetophenone		Phenolic acids	酚酸类	Phenolic acids		490-78-8	2	47149	49227	54625	69850	61811	71485	70958	59813	64129	44928	41755	48457	36589	30931	28568	31056	37330	39179	116400	145880	172610	193630	189930	198410	225530	--	--
MWS1846	151.04	93.03	152.047	C8H8O3	[M-H]-	Phenoxyacetic acid		Phenolic acids	酚酸类	Phenolic acids		122-59-8	3	19727	27124	22960	42193	25719	35986	55045	40998	24868	18548	28782	17941	22360	27952	24947	22257	25598	26898	56206	53371	42426	55152	37197	56938	54803	C02181	--
mws0458	151.04	136	152.047	C8H8O3	[M-H]-	Vanillin		Phenolic acids	酚酸类	Phenolic acids		121-33-5	2	51118	69100	112680	42585	70443	84356	37765	62603	52605	85817	40548	62076	85384	53722	63407	40831	90507	36424	29660	41676	48066	43859	24492	30331	27916	C00755	ko00998,ko01100,ko01110
pma0675	153.05	135.04	152.047	C8H8O3	[M+H]+	o-Anisic acid		Phenolic acids	酚酸类	Phenolic acids		579-75-9	3	144970	147300	166620	151280	130150	137230	161230	133230	163730	47934	59400	54799	47806	57186	46901	58028	49872	42020	2083200	2291900	2376800	2266000	1938500	1766800	1975800	--	--
mws0183	153.02	109.03	154.027	C7H6O4	[M-H]-	3,4-Dihydroxybenzoic acid (Protocatechuic acid)*		Phenolic acids	酚酸类	Phenolic acids		99-50-3	3	2833900	2630600	2860300	2263000	2430100	2186500	2342100	2759700	2456600	1031900	1051300	680880	956820	1182900	798620	951260	754930	865400	1272800	1527000	1369300	1613400	1611900	1601200	1636600	C00230	ko01100,ko01110
mws0180	153.02	109.03	154.027	C7H6O4	[M-H]-	2,5-Dihydroxybenzoic acid; Gentisic Acid*		Phenolic acids	酚酸类	Phenolic acids		490-79-9	3	1051400	1032200	1094500	1104900	938000	789650	920150	924470	906890	383170	364140	320450	352150	379550	329740	332690	415670	340390	556540	580580	573130	747650	630400	591200	673490	C00628	ko00350,ko01100
Lmqp008175	163.08	103.05	162.068	C10H10O2	[M+H]+	Methyl Cinnamate		Phenolic acids	酚酸类	Phenolic acids		103-26-4	3	9	9	9	9	9	9	9	9	9	9	9	9	9	2169	9	9	9	9	53937	55003	52629	58711	73002	74560	74675	C06358	--
pmf0440	163.08	91.1	162.068	C10H10O2	[M+H]+	4-MethoxycinnaMaldehyde		Phenolic acids	酚酸类	Phenolic acids		1963-36-6	2	18243	22644	26503	26312	25921	23519	24549	21855	24679	22433	20239	26956	17220	20500	23937	21480	22947	24972	27634	32979	39028	34339	50901	49962	48717	C10475	--
pme1439	165.05	119	164.047	C9H8O3	[M+H]+	p-Coumaric acid		Phenolic acids	酚酸类	Phenolic acids		501-98-4	2	414520	402300	385950	587560	584850	564440	504310	678460	502700	240250	238420	224830	297760	295310	247720	329860	327280	358970	182660	167680	195420	249510	176840	268910	233080	C00811	ko00130,ko00350,ko00940,ko00950,ko00998,ko01100,ko01110
Lmmn001643	163.04	119.05	164.047	C9H8O3	[M-H]-	2-Hydroxycinnamic acid		Phenolic acids	酚酸类	Phenolic acids		583-17-5	3	3579000	3581300	3466900	3828900	3538000	3530600	4225500	4485900	4157000	3448000	3141700	3378200	3317900	3395200	3262300	2941900	2853600	2820000	380550	463410	501120	459640	442600	413780	506980	C01772	ko00360,ko00940,ko01100,ko01110
MWSCX015	165.05	91.05	164.047	C9H8O3	[M+H]+	(E)-3-(3,4-dihydroxyphenyl)acrylaldehyde		Phenolic acids	酚酸类	Phenolic acids		-	3	753800	778760	759130	1095700	1108400	1054300	1143800	1317400	902570	425750	392650	397120	477340	540650	513110	613360	644190	709290	314140	364690	345380	271320	329150	341160	434380	C10945	ko00940,ko01110
MWSmce248	163.04	119.05	164.047	C9H8O3	[M-H]-	3-Hydroxycinnamic Acid		Phenolic acids	酚酸类	Phenolic acids		14755-02-3	3	2079200	2190300	2243300	2011100	2219300	2316600	2630400	2801800	2648500	1868400	1707700	1911900	2077200	2089700	2099500	1670800	1683800	2494000	311680	278270	314430	365630	306900	319800	337670	C12621	ko00360,ko01100
pme3083	164.04	120	165.043	C8H7NO3	[M-H]-	2-(Formylamino)benzoic acid		Phenolic acids	酚酸类	Phenolic acids		3342-77-6	3	571880	623350	584170	971400	601170	753600	786110	799010	840020	326210	260170	305780	432910	333680	433960	447510	487580	506560	110720	108120	122230	95643	114040	107360	115500	C05653	ko00380,ko01100
pme0282	165.02	77.04	166.027	C8H6O4	[M-H]-	Phthalic acid		Phenolic acids	酚酸类	Phenolic acids		88-99-3	1	9	9	9	9	9	9	9	9	9	9	9	9	9	9	15134	9	9	9	46160	42593	52072	59914	48340	38029	46874	C01606	ko01100,ko02010
Lmgp002595	167.07	121.03	166.063	C9H10O3	[M+H]+	Acetovanillone		Phenolic acids	酚酸类	Phenolic acids		498-02-2	3	18264	20015	12343	18636	12915	11043	16686	12934	10205	32592	27054	29022	31302	29970	26469	36850	29392	30547	83252	91910	101930	98850	92557	101190	88820	C11380	--
MWS1839	165.06	92.03	166.063	C9H10O3	[M-H]-	Ethylparaben		Phenolic acids	酚酸类	Phenolic acids		120-47-8	3	7366	8213.2	10375	13262	9369.9	10699	10536	6613.8	10707	9570.5	8297.5	7706.9	8810.8	13073	8677.7	7361.7	11158	12407	4340.7	3576.6	2713.8	4888.3	5607	4573.9	3526.8	--	--
pmn001681	165.09	149.06	166.099	C10H14O2	[M-H]-	1-(4-Methoxyphenyl)-1-propanol		Phenolic acids	酚酸类	Phenolic acids		5349-60-0	2	118180	145800	113700	182150	196590	175740	198420	228180	259240	263280	303010	249470	223610	222890	232290	241270	261590	295460	97970	114050	160450	167860	205050	189390	186060	--	--
NK10253223	168.06	94.06	167.058	C8H9NO3	[M+H]+	2-Amino-3-methoxybenzoic acid		Phenolic acids	酚酸类	Phenolic acids		3177-80-8	3	11502	11021	18501	9008.9	13114	18950	10351	18672	13917	5938.6	9104.1	11222	12375	7145.3	7633	7340.3	6562	6359.6	66890	63036	52814	64242	60394	66691	70329	C05831	ko00380
mws0028	167.03	108.02	168.042	C8H8O4	[M-H]-	Vanillic acid		Phenolic acids	酚酸类	Phenolic acids		121-34-6	2	14628	22888	30128	24423	26118	26996	28064	35043	26671	21514	14314	16407	22812	23011	14173	19442	13638	14881	11262	17252	16344	19202	16440	12232	19436	C06672	--
MWSmce501	167.04	108.02	168.042	C8H8O4	[M-H]-	Protocatechuic Acid Methyl Ester		Phenolic acids	酚酸类	Phenolic acids		2150-43-8	3	899900	880450	957550	1558900	1218700	1478400	1705200	1617800	1758900	632720	660760	671630	559570	800490	599000	659400	579690	607920	105650	122650	147210	140720	133890	147730	163500	--	--
Hmbp001276	169.05	65.03	168.042	C8H8O4	[M+H]+	Gallacetophenone		Phenolic acids	酚酸类	Phenolic acids		528-21-2	1	92948	91790	88616	99092	102980	112360	79320	71331	104700	43071	26726	29739	33882	26315	28877	37332	30854	34292	641980	661480	703800	697500	668260	617950	674950	--	--
Xmbp001692	171.03	81.03	170.022	C7H6O5	[M+H]+	2,4,6-Trihydroxybenzoic acid		Phenolic acids	酚酸类	Phenolic acids		83-30-7	1	96595	73983	67019	118990	107220	84423	84087	73238	93186	191590	203680	170310	190100	175430	201820	145940	175320	163520	19762000	23951000	24201000	26145000	25343000	25139000	26152000	--	--
mws0009	179.07	91	178.063	C10H10O3	[M+H]+	Coniferaldehyde		Phenolic acids	酚酸类	Phenolic acids		20649-42-7	3	4420.9	3182.4	3534.9	3820.6	4255.4	1260.4	4845.2	5476.3	2676.8	5063.8	2227	5429.6	4634.7	4220.2	4040.1	5192.1	2530	3861.6	10149	13223	12523	8740.5	15531	11276	10092	C02666	ko00940,ko01100,ko01110
pmb2795	177	145	178.063	C10H10O3	[M-H]-	4-Methoxycinnamic acid*		Phenolic acids	酚酸类	Phenolic acids		830-09-1	3	287600	300620	332960	523350	488790	441770	423370	441690	414230	338150	336270	312180	336430	311970	309720	300520	280060	335670	520590	548440	554330	564830	609630	577930	648340	--	--
mws1200	177	145	178.063	C10H10O3	[M-H]-	Trans-4-Hydroxycinnamic Acid Methyl Ester		Phenolic acids	酚酸类	Phenolic acids		19367-38-5	1	708990	710690	712740	1133700	1153200	994150	1074700	892200	981860	760930	782970	770750	717700	708440	660910	706150	646620	658210	971310	1162900	1140600	1231300	1242800	1231400	1227900	--	--
mws1195	179.07	147.1	178.063	C10H10O3	[M+H]+	p-Coumaric acid methyl ester*		Phenolic acids	酚酸类	Phenolic acids		3943-97-3	3	1962	5113.3	3540.3	2950.7	4929.2	3351.6	2746.9	3146.2	3527.9	4322.5	3338.5	2950.5	2761.9	2172.7	3538	1769.5	4336.2	3736.7	27351	25567	28015	31493	32711	42942	34904	--	--
mws2212	179.03	135.05	180.042	C9H8O4	[M-H]-	Caffeic acid		Phenolic acids	酚酸类	Phenolic acids		331-39-5	3	258470	240420	272930	352560	295470	258420	303620	256500	252520	164280	123630	145200	127470	134100	123740	189870	200210	128470	147830	246980	259850	252720	244050	269140	230390	C01197	ko00940,ko01100,ko01110
mws0093	179.07	146	180.079	C10H12O3	[M-H]-	Coniferyl alcohol		Phenolic acids	酚酸类	Phenolic acids		458-35-5	2	19206	10549	16748	11983	14850	18606	10546	8676	11783	8063.5	15822	9	18173	14258	17378	11756	9303	14240	98395	89205	94868	102250	110790	95106	111620	C00590	ko00940,ko00998,ko01100,ko01110
MWS2070	179.07	92.03	180.079	C10H12O3	[M-H]-	Propyl 4-hydroxybenzoate		Phenolic acids	酚酸类	Phenolic acids		94-13-3	3	5277.2	5849.2	5530	12235	12996	11415	7410.3	8807.1	9398.6	3701.4	2931.8	2948.3	8338.6	7044.8	7713.9	17565	19437	17963	5448.6	3937.3	3772.1	5260.7	5416.1	4806.8	3947.9	--	--
Lmbn004847	179.07	146.04	180.079	C10H12O3	[M-H]-	4-Methoxyphenylpropionic acid		Phenolic acids	酚酸类	Phenolic acids		-	3	5588.2	9	9	9	4333.8	4346.5	6202.2	4960.2	9	4965.5	7437.5	5578.5	3766	4958	4592.3	2481	9	4342	26923	28532	34121	34125	25096	35343	29136	--	--
Hmcn006267	181.05	107.01	182.058	C9H10O4	[M-H]-	2,6-Dimethoxybenzoic acid		Phenolic acids	酚酸类	Phenolic acids		1466-76-8	3	38416	36150	34621	46666	42968	51876	40909	29980	42771	33785	40371	37156	21255	27445	27994	31124	29108	22340	43795	44871	40631	49092	55036	52537	48585	--	--
MWS5206	181.05	135.04	182.058	C9H10O4	[M-H]-	Hydroxyphenyllactic acid		Phenolic acids	酚酸类	Phenolic acids		306-23-0	3	9367.6	6377.9	8026.7	10655	19096	12943	13516	15183	12819	9	9	9	9	9	8244.8	4224.8	9	9	16896	19488	19810	23128	17627	21234	23664	C03672	--
MWSmce455	181.05	107.01	182.058	C9H10O4	[M-H]-	Vanillic acid methyl ester		Phenolic acids	酚酸类	Phenolic acids		3943-74-6	3	48805	44459	46902	73442	73547	70073	58168	49210	56629	51506	60275	56969	28107	42592	36650	46062	34948	42806	53471	56936	58394	50364	68374	62786	61191	--	--
Hmtn001288	181.05	135.04	182.058	C9H10O4	[M-H]-	Methyl 2,4-dihydroxyphenylacetate		Phenolic acids	酚酸类	Phenolic acids		67828-42-6	1	3745.7	5370.5	4013.4	9340	8789.1	9	9	9660.6	6359.3	9	9	9	9	9	9	9	9	9	12193	10928	12809	17386	11576	18682	16724	--	--
MWSmce230	183.03	124.02	184.037	C8H8O5	[M-H]-	Methyl gallate		Phenolic acids	酚酸类	Phenolic acids		99-24-1	1	557300	678580	975880	1120500	1167100	1038300	839860	746450	737810	1057900	1187400	1080300	661590	693880	721040	686230	635220	683000	3527000	3704300	4046100	4157800	3775200	3922200	3779000	--	--
MWSslk083	183.06	153.02	184.074	C9H12O4	[M-H]-	4-Hydroxy-3,5-dimethoxybenzyl alcohol		Phenolic acids	酚酸类	Phenolic acids		530-56-3	3	103260	93493	105160	157270	171620	168080	136440	128140	127040	146550	172370	154170	90655	102670	112170	112690	102070	101640	306610	379320	418010	432220	449410	452590	496230	--	--
pme0422	193.06	134	194.058	C10H10O4	[M-H]-	Isoferulic Acid*		Phenolic acids	酚酸类	Phenolic acids		537-73-5	3	85590	76317	81609	110650	102520	89824	115150	122280	104780	75707	80626	75129	74794	76161	80011	111240	111800	106850	42727	30367	51107	28181	36392	42992	34821	C10470	--
mws0014	193.05	134.01	194.058	C10H10O4	[M-H]-	Ferulic acid*		Phenolic acids	酚酸类	Phenolic acids		537-98-4	3	123080	129910	113590	185220	189640	179130	181250	176260	174690	137180	144770	143080	162980	158460	157680	189990	188610	168200	38000	44174	35188	43705	53366	35788	60574	C01494	ko00940,ko01100,ko01110
MWSmce632	195.06	93.03	194.058	C10H10O4	[M+H]+	Vanillin acetate		Phenolic acids	酚酸类	Phenolic acids		881-68-5	3	9	9	5931.2	3988.5	4636.8	9	4067.3	4827.5	9	5376.2	3681.6	4060	3150	3725.1	3007.3	9	9	9	78984	71304	71839	62424	73787	81127	83803	--	--
MWSmce577	207.1	161.06	206.094	C12H14O3	[M+H]+	(E)-Ethyl p-methoxycinnamate		Phenolic acids	酚酸类	Phenolic acids		24393-56-4	3	12096	11646	10847	8476.1	11015	16499	15157	13788	11880	10689	8050.8	7362	13045	10631	11999	14257	14484	11675	72946	83488	79570	75486	104450	101110	98869	--	--
Lmln010063	205.16	189.13	206.167	C14H22O	[M-H]-	2,6-Di-tert-butylphenol*		Phenolic acids	酚酸类	Phenolic acids		128-39-2	1	160650	178570	176340	188220	215180	183920	209420	176380	163760	151610	158580	181840	221100	173390	161550	159570	186970	195900	132980	145340	180680	145440	146490	160880	116240	--	--
Lmbn013410	205.16	189.13	206.167	C14H22O	[M-H]-	2,4-Di-Tert-Butylphenol*		Phenolic acids	酚酸类	Phenolic acids		96-76-4	1	235880	246000	225240	242930	221330	228780	232540	260190	214120	247820	233500	198970	233800	218760	251020	214500	236300	278170	173900	173940	202290	169040	211990	171940	173900	--	--
MWSmce083	207.07	133.03	208.074	C11H12O4	[M-H]-	Ferulic acid methyl ester		Phenolic acids	酚酸类	Phenolic acids		2309/7/1	2	44374	43747	46694	69291	70304	72351	60834	68052	61928	101070	107510	128870	96897	96839	85817	103930	91801	100860	1380000	1516800	1631800	1709000	1584300	1578800	1688800	--	--
pmb2620	207.07	133.1	208.074	C11H12O4	[M-H]-	3,4-Dimethoxycinnamic acid		Phenolic acids	酚酸类	Phenolic acids		14737-89-4	1	26532	24003	22044	42913	45528	39811	32585	34749	33105	59159	65894	65752	63262	41794	56287	57394	63953	52722	823420	881720	943870	964540	1025000	1011600	965870	--	--
pme3443	207.07	192	208.074	C11H12O4	[M-H]-	Sinapinaldehyde		Phenolic acids	酚酸类	Phenolic acids		4206-58-0	3	8594.8	10047	12471	8075.6	9612.2	3399.1	10095	6595.7	7686.9	6844.4	6309.7	9254	9701.2	5839.1	10350	9638.6	10085	10583	27095	23915	33319	24591	39160	28296	35177	C05610	ko00940,ko01100,ko01110
Hmln002597	193.05	161.02	216.04	C10H9NaO4	[M-Na]-	Sodium ferulate		Phenolic acids	酚酸类	Phenolic acids		24276-84-4	1	37520	27311	37881	47588	43294	37159	32002	29920	34818	26106	22448	26484	20376	19874	20436	21092	16967	19718	317640	369650	382550	409480	401460	381410	416200	--	--
Lmyn000160	237.06	87.01	238.069	C8H14O8	[M-H]-	Mucic acid Dimethyl Ester		Phenolic acids	酚酸类	Phenolic acids		-	1	1081400	733340	1136500	1333200	1216900	2089700	1523600	1304600	985370	926340	732940	1106200	1329000	1183400	1499000	1098700	1107900	857290	3713900	4054300	4652000	4986300	4103900	4244900	4874400	--	--
mws1297	269.1	101.02	270.11	C13H18O6	[M-H]-	Benzyl glucoside		Phenolic acids	酚酸类	Phenolic acids		4304/12/5	1	11628	11068	8156	7341	8916	3689	2482	11078	13722	2493.2	5556.8	3702.5	2468.8	9	5827.5	6242.5	5610.8	4330.2	24027	34768	27538	24049	18197	33034	19377	--	--
pme0376	271.06	151	272.068	C15H12O5	[M-H]-	Naringenin (5,7,4'-Trihydroxyflavanone)*		Flavonoids	黄酮	Dihydroflavone		480-41-1	1	61002	63399	58328	69676	69905	66955	67368	66362	70465	34340	35761	40989	31634	35169	36565	37984	39407	37541	158630	203650	149470	161640	159390	184880	211470	C00509	ko00941,ko00943,ko01100,ko01110
pme3472	271.09	107.6	272.09	C12H16O7	[M-H]-	Arbutin		Phenolic acids	酚酸类	Phenolic acids		497-76-7	3	9132.6	12797	9312.7	9041.1	10351	12618	14401	10436	13202	5501.7	3229.3	5282.7	5292.9	6699.5	5013.7	5486.4	6672.1	5370.2	243110	265970	281840	280510	297270	308630	302670	C06186	ko00010
pme1201	273.08	167	274.084	C15H14O5	[M-H]-	Phloretin		Flavonoids	黄酮	Chalcones		60-82-2	3	9	9	9	9	2910.7	9	9	9	9	1711.6	9	9	9	9	9	1497.6	2444.3	9	9918.5	10279	13083	14702	13702	10360	12251	C00774	ko00941,ko01110
Lmxp011770	279.16	149.02	278.152	C16H22O4	[M+H]+	Diisobutyl phthalate*		Phenolic acids	酚酸类	Phenolic acids		84-69-5	1	10654000	10854000	11633000	11787000	11523000	10524000	10871000	11193000	11257000	11766000	11237000	10662000	11445000	10868000	11296000	12347000	9948300	10904000	13053000	13941000	14118000	14805000	13449000	13841000	13865000	C15205	--
Lmlp012720	279.16	149.02	278.152	C16H22O4	[M+H]+	Dibutyl phthalate*		Phenolic acids	酚酸类	Phenolic acids		84-74-2	1	11136000	10803000	11044000	12119000	10987000	10738000	10048000	11665000	11645000	11136000	11024000	10299000	10565000	11709000	10313000	11748000	10936000	10015000	12968000	13203000	14727000	15550000	12140000	13567000	14177000	C14214	--
MWSmce341	279.16	149.03	278.152	C16H22O4	[M+H]+	Butyl isobutyl phthalate		Phenolic acids	酚酸类	Phenolic acids		17851-53-5	2	10979000	11295000	11582000	12390000	12858000	11229000	11213000	11095000	11417000	11563000	11161000	10992000	11309000	11499000	10708000	12348000	10783000	11324000	13603000	14660000	14955000	15288000	13741000	14544000	14370000	--	--
Lmyn001519	285.03	133.02	286.032	C11H10O9	[M-H]-	L-Malic acid-2-O-gallate		Phenolic acids	酚酸类	Phenolic acids		-	1	18564	18871	21265	37820	26397	17503	17410	12993	12346	29699	18680	16487	20412	15732	15788	11547	13481	7592.8	110940	220280	220710	190610	107060	205320	217830	--	--
pme0088	285.04	151	286.048	C15H10O6	[M-H]-	Luteolin (5,7,3',4'-Tetrahydroxyflavone)		Flavonoids	黄酮	Flavonoid		491-70-3	1	20259	18688	14282	26332	23040	22010	16179	20707	21812	1740	9	3179.7	1591.9	9	9	9	9	2863.3	337800	339020	387900	402850	328650	397100	392010	C01514	ko00941,ko00944,ko01100,ko01110
mws1068	285.04	151	286.048	C15H10O6	[M-H]-	Kaempferol (3,5,7,4'-Tetrahydroxyflavone)		Flavonoids	黄酮	Flavonols		520-18-3	1	40029	44648	46718	46850	53738	42004	43434	38835	51800	40614	37823	37841	25518	29390	28703	34128	31818	36364	11997	13101	19271	15251	17026	22460	19285	C05903	ko00941,ko00944,ko01100,ko01110
mws1521	285.1	121.03	286.105	C13H18O7	[M-H]-	Salicin		Phenolic acids	酚酸类	Phenolic acids		138-52-3	3	9	8151.5	9	9	9	9	6583.5	9	9	9	9	9	9	9	9	9	9	9	72026	54866	76423	55208	74306	53048	61491	C01451	ko00010
mws0064	287.06	135	288.063	C15H12O6	[M-H]-	Eriodictyol (5,7,3',4'-Tetrahydroxyflavanone)		Flavonoids	黄酮	Dihydroflavone		552-58-9	1	79759	72739	87367	77525	82681	76777	60069	173370	79526	21651	23383	14304	15920	18956	20521	11181	12887	16904	1999000	2491300	2479400	2591500	2592700	2417400	2558700	C05631	ko00941,ko01100,ko01110
Jmgn005927	287.06	125.03	288.063	C15H12O6	[M-H]-	2-hydroxynaringenin		Flavonoids	黄酮	Dihydroflavone		-	2	9	9	9	9	3688.8	4512.3	3336.7	7003.1	9	9	9	9	9	9	9	9	9	9	44351	54105	60525	55200	70005	59363	63779	--	--
MWSHY0163	289.07	215.07	288.063	C15H12O6	[M+H]+	Aromadendrin (Dihydrokaempferol)		Flavonoids	黄酮	Dihydroflavonol		480-20-6	2	23963	23883	25636	30633	24387	28880	27567	29781	17788	14784	12859	13661	11947	13622	16102	9637.7	11859	10303	31464	33271	32012	35692	39724	36393	38797	C00974	ko00941,ko01100,ko01110
Lmyn003835	289.04	137.02	290.043	C14H10O7	[M-H]-	4-(3,4,5-Trihydroxybenzoxy)benzoic acid		Phenolic acids	酚酸类	Phenolic acids		-	2	136020	138670	132650	157050	131590	137350	128790	166180	119350	56766	42728	42916	38646	55172	42288	39261	29388	36012	21299000	24666000	22909000	22630000	22897000	25416000	22799000	--	--
MWSHY0167	291.09	139.04	290.079	C15H14O6	[M+H]+	Catechin		Flavonoids	黄酮	Flavanols		154-23-4	1	26936	28927	49857	29644	38230	27942	27499	25986	32524	11075	9989.2	8463	7988.5	12744	10369	10420	5218.5	5714.8	4572200	4894700	4964600	4720700	5325200	5452900	4792900	C06562	ko00941,ko01110
MWSHY0174	291.09	139.04	290.079	C15H14O6	[M+H]+	Epicatechin		Flavonoids	黄酮	Flavanols		490-46-0	2	32949	44872	39467	68803	40388	62142	50516	41627	57312	73819	41502	108200	46307	35829	47102	33926	34043	34625	1512900	1966000	1751700	2019600	1599300	1526500	1776900	C09727	ko00941,ko01100,ko01110
Lmhn004030	289.07	151.04	290.079	C15H14O6	[M-H]-	5,7,3',4',5'-Pentahydroxyflavan (Tricetiflavan)		Flavonoids	黄酮	Flavanols		-	3	9	6975.2	9	13432	10161	9	9	9	8582.8	9	9	12309	6407	8645.5	4274	8519	7390.2	8849	308150	426930	396430	392470	411330	450600	434630	--	--
mws2120	291.01	247	292.022	C13H8O8	[M-H]-	Brevifolin carboxylic acid		Phenolic acids	酚酸类	Phenolic acids		18490-95-4	2	9	9	9	23428	9	9	15422	9	9	9	9	9	9	9	9	9	9	9	1209100	1467600	1643100	1824300	1365400	1546500	1557600	--	--
mws0058	299.06	284	300.063	C16H12O6	[M-H]-	Diosmetin (5,7,3'-Trihydroxy-4'-methoxyflavone)		Flavonoids	黄酮	Dihydroflavone		520-34-3	1	32344	26731	26052	35039	27015	28258	25171	23386	28879	5667.1	4301.8	5122.8	3123.7	4031.3	4651.4	4247.3	4659.1	3276.5	622420	575570	630310	572630	612560	596620	525710	C10038	--
Zmhp002714	301.07	286.05	300.063	C16H12O6	[M+H]+	5,6,7-Tetrahydroxy-8-methoxyflavone		Flavonoids	黄酮	Flavonoid		-	2	5472.6	3452.7	2772.7	4771.6	4069	2654.8	4646.3	5264.6	4585.2	3482.4	1797.2	3291.7	3709.9	3267.2	2899.8	2624.2	3642.2	3269.9	10126	10554	13744	12624	12788	10364	15330	--	--
Zmhn001358	299.08	137.02	300.084	C13H16O8	[M-H]-	4-O-Glucosyl-4-hydroxybenzoic acid		Phenolic acids	酚酸类	Phenolic acids		-	1	597060	581100	603210	594470	586170	618030	511190	604730	597800	185390	160820	158830	148400	189650	146800	170940	140070	141520	3682500	3563600	4127200	3804800	3876400	4100700	4416900	--	--
pmb3142	299.1	137.1	300.085	C13H16O8	[M-H]-	Salicylic acid-2-O-glucoside		Phenolic acids	酚酸类	Phenolic acids		10366-91-3	3	52663	49945	59102	72849	66701	86371	61591	72971	58804	44628	48114	50438	55116	58542	51055	58596	63017	54150	615590	716780	679390	809010	716040	717190	745720	--	--
Lmsn002247	299.08	137.02	300.085	C13H16O8	[M-H]-	1-O-Salicyloyl-β-D-glucose		Phenolic acids	酚酸类	Phenolic acids		60517-74-0	1	576520	552710	565290	663180	631050	643880	555650	545090	609470	166750	127570	153290	183440	191780	185650	188610	176710	156270	3404900	3459900	3749100	4194700	3964300	4565400	4534700	--	--
pme2954	303.05	137.02	302.043	C15H10O7	[M+H]+	Quercetin		Flavonoids	黄酮	Flavonols		117-39-5	1	94250	96166	96640	77238	82779	72505	70385	91127	82900	62693	52097	55087	46359	42222	47555	49043	41351	49359	107920	145830	156630	167010	159990	150820	146660	C00389	ko00941,ko00944,ko01100,ko01110
mws0920	301.04	151	302.043	C15H10O7	[M-H]-	Tricetin (5,7,3',4',5'-Pentahydroxyflavone)		Flavonoids	黄酮	Flavonoid		520-31-0	2	4916.1	9	9	9	9	9	9	9	9	9	9	9	9	9	9	9	9	9	21081	18104	20745	25743	24997	24833	27299	C10192	ko00941
Hmhn002457	301.09	139.04	302.1	C13H18O8	[M-H]-	3-methoxy-5-hydroxy-1-O-β-D-glucopyranoside		Phenolic acids	酚酸类	Phenolic acids		-	2	45926	56656	54583	41242	40727	45214	58631	37965	47012	17605	15520	15158	21786	15550	14493	13880	20016	14969	385270	388510	588480	522720	615140	520030	483880	--	--
mws0044	303.05	125.02	304.058	C15H12O7	[M-H]-	Dihydroquercetin(Taxifolin)		Flavonoids	黄酮	Dihydroflavonol		480-18-2	1	303590	327310	274080	310290	364720	322410	355500	580610	344690	148590	134180	168760	146900	142820	137880	122020	99872	117300	143100	259640	158060	224920	195630	238310	241200	C01617	ko00941,ko01100,ko01110
Hmqn003268	303.05	151.03	304.059	C15H12O7	[M-H]-	5,7,3',4',5'-Pentahydroxydihydroflavone		Flavonoids	黄酮	Dihydroflavone		-	3	12292	9	9	9	9	9	9	9	9	9	9	9	9	9	9	9	9	9	324460	312600	376910	323570	310570	347830	319210	--	--
mws0042	305.07	125	306.074	C15H14O7	[M-H]-	Epigallocatechin		Flavonoids	黄酮	Flavanols		970-74-1	1	132970	127140	112380	138130	110350	118130	104420	119560	125750	87435	62974	81480	76477	73119	72816	62321	51573	83293	27215000	31555000	33403000	35440000	33848000	35069000	32438000	C12136	ko00941,ko01110
mws0049	307.08	139	306.074	C15H14O7	[M+H]+	Gallocatechin		Flavonoids	黄酮	Flavanols		970-73-0	1	225040	177830	237530	235970	208280	185720	202490	205310	226180	134840	117170	119650	113470	108730	112140	96291	98324	105770	42970000	47164000	48537000	49606000	51614000	53408000	53090000	C12127	ko00941,ko01110
Lmmn002179	313.09	107.05	314.1	C14H18O8	[M-H]-	Methyl salicylate-2-O-glucoside		Phenolic acids	酚酸类	Phenolic acids		10019-60-0	1	28102	28855	24602	31196	30413	32059	36728	29273	30868	31021	30261	29599	34389	46174	37330	35208	33077	30490	121410	110770	144100	132010	142820	137660	142600	--	--
mws0988	315.05	165	316.058	C16H12O7	[M-H]-	Rhamnetin		Flavonoids	黄酮	Flavonols		90-19-7	1	559600	536240	585890	425720	500450	497310	553380	550800	568630	509310	477710	537900	328030	365320	354710	493470	467210	487960	172810	208770	205850	212570	209180	229410	229080	C10176	--
pmn001367	315.07	153.02	316.079	C13H16O9	[M-H]-	Protocatechuic acid-4-O-glucoside*		Phenolic acids	酚酸类	Phenolic acids		-	1	414270	417800	407310	473460	420680	421110	434460	435460	430790	285140	267810	251300	264550	263900	244430	265590	275160	269430	4398100	5155500	5454200	5234700	5327700	5584700	5760200	--	--
pmb2871	315.07	153	316.079	C13H16O9	[M-H]-	1-O-Gentisoyl-D-glucoside*		Phenolic acids	酚酸类	Phenolic acids		23445-11-6	1	353730	416370	407560	446540	447890	438230	412830	415040	385420	278290	267460	246160	268030	270060	270760	255150	287730	271960	3241100	3803100	4166700	4329800	3904100	4333800	4717500	--	--
Hmtn001120	315.11	153.06	316.116	C14H20O8	[M-H]-	5-(2-Hydroxyethyl)-2-O-glucosylphenol		Phenolic acids	酚酸类	Phenolic acids		-	1	77262	59521	72419	66478	71153	62348	79113	47162	75655	70038	64250	62744	82291	76403	63568	56955	75611	80111	659570	745160	695770	769830	853880	771570	851840	--	--
Zmtn001661	315.11	153.02	316.116	C14H20O8	[M-H]-	Vanilloloside		Phenolic acids	酚酸类	Phenolic acids		74950-96-2	2	321580	274710	333080	326110	318520	348950	277750	257560	339960	254490	250950	224310	201900	182160	235980	206490	186860	219940	3004800	2603400	2495600	2529500	2658700	2497800	3184700	--	--
mws0032	319.04	153	318.038	C15H10O8	[M+H]+	Myricetin		Flavonoids	黄酮	Flavonols		529-44-2	3	30764	23184	16316	12397	17653	14451	17771	13091	14525	52546	42800	42520	36282	37540	38380	52366	46692	44944	54854	36086	54597	42188	44224	59147	56081	C10107	ko00941,ko00944,ko01110
Cmqn010791	317.25	231.18	318.256	C21H34O2	[M-H]-	3-(11-Pentadecenyl)-1,2-benzenediol		Phenolic acids	酚酸类	Phenolic acids		75272-96-7	2	4890.1	4030.5	3791.2	2906.3	3374.3	2992.5	3464.3	3261.5	3696.3	2081.4	2663.2	3024.3	2811.2	2871.1	3043.6	3689.6	3094.3	3033.5	8314.4	7472.8	8238.6	6027.1	8238.9	5331	4282.1	--	--
Cmqn009849	317.25	231.18	318.256	C21H34O2	[M-H]-	3-(10Z)-10-Pentadecenyl-1,2-benzenediol		Phenolic acids	酚酸类	Phenolic acids		83532-37-0	2	2615.3	2490.3	3925	1800	2446.1	3015.7	3905.4	4310.9	3441.9	1342	2742.8	3359.3	3886.1	2592.4	3418.9	2857	3336.4	3665.5	7000.1	6000.1	7506.3	6033.6	8675.4	5193.3	5835	--	--
mws0744	319.05	301	320.053	C15H12O8	[M-H]-	Dihydromyricetin (Ampelopsin)		Flavonoids	黄酮	Dihydroflavonol		27200-12-0	1	38910	50209	35764	37535	27290	42138	21939	37027	37700	51987	38046	33122	44742	44400	48598	54282	40748	50374	545110	668030	558580	520390	543910	734890	719940	C02906	ko00941,ko01110
pmb0751	321.1	147.3	320.09	C16H16O7	[M+H]+	Trans-5-O-(p-Coumaroyl)shikimate		Phenolic acids	酚酸类	Phenolic acids		-	3	34656	9	9	9	26622	9	21866	19364	9	25407	9	17750	9	9	9	9	12193	9	496610	544130	627800	628200	650680	552810	528450	C02947	ko00940,ko00941,ko00945,ko01100,ko01110
pmn001516	325.06	125	326.064	C14H14O9	[M-H]-	5-Galloylshikimic acid		Phenolic acids	酚酸类	Phenolic acids		95719-51-0	1	37458	36254	39665	58133	34966	47994	30168	37334	28704	116560	97178	74388	83477	73278	80570	72447	84669	56518	36681000	46830000	48502000	51906000	48730000	50898000	55779000	--	--
pmn001515	325.06	93	326.064	C14H14O9	[M-H]-	3-Galloylshikimic acid		Phenolic acids	酚酸类	Phenolic acids		110082-91-2	1	9462.6	8384.1	10663	15875	11415	10272	8430.1	6581	9236.6	27009	22385	21793	19507	16308	17683	16931	20675	20670	10299000	12523000	14647000	15558000	12463000	13822000	14146000	--	--
Zmzn001549	325.09	119.05	326.1	C15H18O8	[M-H]-	Ferulic acid-1-O-glucoside		Phenolic acids	酚酸类	Phenolic acids		14364-05-7	2	1717000	1727800	1612300	1702400	1606700	1771900	1752400	1594000	1596900	632660	609590	662100	1053900	711620	820940	771910	764430	855140	502840	496860	514100	583900	607840	567500	576590	C04415	--
Lmsn003111	325.09	145.03	326.1	C15H18O8	[M-H]-	1-O-p-Coumaroyl-β-D-glucose		Phenolic acids	酚酸类	Phenolic acids		7139-64-2	1	29273000	28567000	28254000	30968000	29860000	29684000	27003000	28321000	28640000	13488000	11724000	11859000	13004000	13078000	12641000	14860000	15262000	16033000	9713600	9693600	10841000	10991000	10363000	10937000	9628600	C16827	--
Zmhn002301	325.09	163.04	326.1	C15H18O8	[M-H]-	p-Coumaric acid-4-O-glucoside		Phenolic acids	酚酸类	Phenolic acids		117405-48-8	1	2046800	2330000	2172200	2210500	1816200	2467600	2297400	2332700	2094000	899380	824430	577150	848170	901010	915820	797360	736940	806000	2682700	2802600	3239000	3167900	3301100	3545200	3374400	C06739	--
Hmsn002272	327.11	165.05	328.116	C15H20O8	[M-H]-	Demethyl coniferin		Phenolic acids	酚酸类	Phenolic acids		-	1	4693.4	6433.9	9	9	11052	7026.6	9	522.09	9	9	9	9	9	9	9	9	9	9	384970	386170	424270	387900	496050	403850	386740	--	--
Lmtn002233	327.11	165.05	328.116	C15H20O8	[M-H]-	Androsin		Phenolic acids	酚酸类	Phenolic acids		531-28-2	1	143580	155010	156170	190020	158170	199610	179560	161560	179020	174980	238920	242470	205550	310480	211440	201040	189000	191680	1590800	1687500	2349000	2018800	2038000	2228300	1817700	--	--
Zmhn001883	329.09	209.04	330.095	C14H18O9	[M-H]-	Vanillic acid-4-O-glucoside		Phenolic acids	酚酸类	Phenolic acids		32142-31-7	1	46309	53729	40589	48616	45393	64565	53252	34894	54758	11506	13105	11518	18656	15026	16836	17427	15085	17476	308420	360540	385050	398800	391470	419740	374980	--	--
Smhn002346	329.08	167.03	330.095	C14H18O9	[M-H]-	2,4,6-trihydroxy-acetophenone-6-O-β-D-glucopyranoside		Phenolic acids	酚酸类	Phenolic acids		-	1	84387	68433	83503	91099	97734	87902	80381	97930	92297	72221	65068	67039	66400	68548	70322	55664	68154	69411	710070	729070	690940	667290	779870	759780	822290	--	--
Lmtn002565	329.11	167.03	330.095	C14H18O9	[M-H]-	1-O-Vanilloyl-D-Glucose		Phenolic acids	酚酸类	Phenolic acids		-	1	103630	103060	98450	116710	110160	138480	88484	102960	85943	42286	45590	47632	68250	66992	56662	48827	54562	46284	2520100	3350500	3649300	3334600	3942400	3103800	3443400	C20470	--
pmn001517	329.12	167	330.131	C15H22O8	[M-H]-	3,4,5-Trimethoxyphenyl-1-O-Glucoside		Phenolic acids	酚酸类	Phenolic acids		-	2	169950	173820	211360	201390	199760	198420	182150	210110	193020	132620	132960	146080	145220	147470	160280	137440	128000	128070	1330000	1523700	1517500	1572400	1527300	1632600	1721500	--	--
MWS20201	333.08	171.03	332.074	C13H16O10	[M+H]+	1-O-galloyl-β-D-glucose		Phenolic acids	酚酸类	Phenolic acids		13405-60-2	1	9	9	9	9	9	9	9	9	22362	41645	31132	38435	28570	38860	33417	9	9	9	3676300	4583700	5925500	5572300	4940500	5031700	4424300	C01158	--
Jmwn002117	331.1	153.02	332.111	C14H20O9	[M-H]-	2-(3,4-dihydroxyphenyl)ethanediol 1-O-β-D-glucopyranoside		Phenolic acids	酚酸类	Phenolic acids		-	1	6830.6	12266	4970	16729	10205	6977.4	12975	9841.2	6637.4	3740.8	1942	3896.1	4214.8	5086.5	374.92	1976.1	2215.5	922.01	351950	381760	390630	396950	374640	452150	416610	--	--
Hmln002806	335.08	179.03	336.085	C16H16O8	[M-H]-	5-O-Caffeoylshikimic acid		Phenolic acids	酚酸类	Phenolic acids		180981-12-8	2	4986	9	9	9	9	9	9	7153.2	8646.2	9	9	5750	9	9	6870	9	9	9	53889	84534	83565	89416	79997	62611	72770	C10434	ko00940,ko00941,ko00945,ko01100,ko01110
pmn001421	337.09	191.05	338.1	C16H18O8	[M-H]-	3-O-p-Coumaroylquinic acid*		Phenolic acids	酚酸类	Phenolic acids		87099-71-6	1	112150	93385	102710	161510	129950	113630	127990	103170	78219	81708	95330	73718	69135	73885	63977	72262	73644	71337	2414700	2211400	2973100	3175000	3009500	3162200	2746200	--	--
pmb3074	337.09	191.05	338.1	C16H18O8	[M-H]-	5-O-p-Coumaroylquinic acid*		Phenolic acids	酚酸类	Phenolic acids		1899-30-5	1	138760	197430	173730	181030	169610	146940	155140	151600	138400	152940	157350	137870	129580	136590	145260	89269	126630	77486	1171000	1291900	1378300	1255200	1369700	1473600	1405400	C12208	ko00940,ko00941,ko00945,ko01110
Jmwn002620	341.09	161.02	342.095	C15H18O9	[M-H]-	Vanillic Acid-4-O-Glucuronide		Phenolic acids	酚酸类	Phenolic acids		-	1	4047000	4215900	3664400	5013300	4315400	3993800	4658400	4333600	3882700	2622400	2483900	2123800	2229000	2619400	2138000	1932100	2138500	2152700	11568000	13631000	15203000	16789000	13902000	15870000	15076000	--	--
Lmsn002548	341.09	161.02	342.095	C15H18O9	[M-H]-	1-O-Caffeoyl-β-D-glucose		Phenolic acids	酚酸类	Phenolic acids		14364-08-0	1	2998200	3373500	4174700	4005400	3812000	3881200	2975400	3493200	3253300	1678900	1837000	2140200	2469500	1946300	1808100	1778900	2317500	1916900	12827000	15860000	15200000	14483000	13504000	14754000	13298000	C10433	--
Zmhn001793	341.09	179.03	342.096	C15H18O9	[M-H]-	6-O-Caffeoyl-D-glucose		Phenolic acids	酚酸类	Phenolic acids		-	2	419420	411840	378820	413360	496300	410110	277420	356180	372390	235140	9	247760	221820	224770	125140	262150	294200	248290	2028000	1957700	2107800	2161000	2098200	2099000	2096900	--	--
Zmln000899	343.11	181.05	344.111	C15H20O9	[M-H]-	Syringaldehyde-4-O-glucoside		Phenolic acids	酚酸类	Phenolic acids		-	3	28070	25306	24701	51564	49825	39832	21508	30884	25793	9	9	9	9	9	9	9	9	9	260490	244870	321500	319830	287710	311450	326860	--	--
Lmmn000774	343.1	181.05	344.111	C15H20O9	[M-H]-	Dihydrocaffeoylglucose		Phenolic acids	酚酸类	Phenolic acids		-	3	141500	120240	118330	143230	121700	118130	130600	131420	106730	53241	37055	47413	57487	48200	49553	54964	36810	50266	336870	363200	394590	405090	434140	378540	443220	--	--
Lmtn000940	345.08	139.04	346.09	C14H18O10	[M-H]-	1-O-(3,4-Dihydroxy-5-methoxy-benzoyl)-glucoside		Phenolic acids	酚酸类	Phenolic acids		-	2	13419	14999	11850	16435	12116	7455.8	16365	8205.4	6339	5149.6	8217.5	6001.2	4976.1	6251.9	10235	6579.8	4818.9	9	54454	50333	45706	54443	59791	64960	72018	--	--
Lmyp003381	347.13	301.13	346.126	C15H22O9	[M+H]+	3,4,5-Trimethoxyphenyl-1-O-β-D-glucoside		Phenolic acids	酚酸类	Phenolic acids		-	2	4630.5	10634	12075	3943.2	4526.8	8840.7	10684	6486.7	7836.6	20409	17919	12546	16695	14859	20859	15236	11177	11421	273840	321280	353090	348920	458640	312420	372620	--	--
pme1816	353.09	191	354.095	C16H18O9	[M-H]-	Neochlorogenic acid (5-O-Caffeoylquinic acid)*		Phenolic acids	酚酸类	Phenolic acids		906-33-2	1	31295	39157	27431	68206	21300	59285	44405	41233	23462	48234	97087	23386	26639	38085	20700	32027	23037	24232	2607500	2854800	3576600	3482500	3197300	3164000	3819500	C17147	--
mws2108	353.09	191.05	354.095	C16H18O9	[M-H]-	Cryptochlorogenic acid (4-O-Caffeoylquinic acid)		Phenolic acids	酚酸类	Phenolic acids		905-99-7	1	23538	27922	17910	63355	23119	49216	30195	32695	22384	44601	58539	25718	18319	37442	19645	19408	10792	9940	1825500	2096100	2676600	2445600	2162900	2478700	2543100	--	--
mws0178	353.09	191.01	354.095	C16H18O9	[M-H]-	Chlorogenic acid (3-O-Caffeoylquinic acid)*		Phenolic acids	酚酸类	Phenolic acids		327-97-9	1	39824	37269	30955	79996	46044	81672	59572	51410	29673	80074	108210	28992	21373	64560	34309	28105	22167	24332	3135800	3461100	3823900	4309300	3441400	3840000	3907000	C00852	ko00940,ko00941,ko00945,ko01110
Lmsn003318	355.1	175.04	356.111	C16H20O9	[M-H]-	1-O-Feruloyl-β-D-glucose		Phenolic acids	酚酸类	Phenolic acids		7196-71-6	1	495460	425200	521260	575690	626340	547570	592900	581510	581430	462570	468650	463270	491280	476260	522250	559690	542810	550980	1991300	2116000	2077900	2432100	2347000	2509300	2491200	C17759	--
Hmhn003518	355.1	175.04	356.111	C16H20O9	[M-H]-	4-O-β-D-glucopyranosylferulic acid		Phenolic acids	酚酸类	Phenolic acids		-	1	1144700	1170300	679640	1061600	1222600	1183600	935500	1072500	1238800	988880	1078100	985290	1093500	1061100	1091200	1171100	1196800	1208600	2595500	3060500	3210700	3257900	3076800	3060300	3458400	--	--
Hmmn002544	355.1	193.05	356.111	C16H20O9	[M-H]-	Ferulic acid-4-O-glucoside		Phenolic acids	酚酸类	Phenolic acids		117405-51-3	1	28320	25944	27064	48380	36961	22069	33616	38501	27538	15710	12152	8454.2	21823	15247	16552	36764	27715	31419	253470	289240	381620	362710	352780	343610	428530	--	--
Lmsp004450	359.15	131.05	358.142	C20H22O6	[M+H]+	Dehydrodiconiferyl alcohol		Phenolic acids	酚酸类	Phenolic acids		97465-82-2	3	16728	23683	22148	20384	14905	10756	22025	18848	17398	13700	17073	22703	14298	21424	14904	15204	23266	15476	863510	988660	870980	869780	1226800	1279200	1383500	--	--
pma3724	369.1	177.1	368.111	C17H20O9	[M+H]+	1-O-Feruloylquinic acid		Phenolic acids	酚酸类	Phenolic acids		-	3	9	9	9	9	9	9	9	9	22442	23004	10075	19686	13798	18514	10761	9	9	9	705990	894860	866150	929610	819050	804460	974990	--	--
mws0179	367.1	190.9	368.111	C17H20O9	[M-H]-	Chlorogenic acid methyl ester		Phenolic acids	酚酸类	Phenolic acids		29708-87-0	2	9	9	7128.7	9	9	9	7462	8707.5	9388.2	15651	17310	19092	11558	13787	10553	7578.6	8210.8	9	119100	109240	96347	136770	117380	124050	96088	--	--
pmb0752	369.12	177.1	368.111	C17H20O9	[M+H]+	3-O-Feruloylquinic acid		Phenolic acids	酚酸类	Phenolic acids		1899-29-2	1	9	9	9	9	9	9	9	9	9	23132	19576	20380	27285	15854	17770	20316	24250	20476	43244	46349	56467	63814	58139	56483	51612	C02572	--
Lmbp002309	371.1	209.05	370.126	C17H22O9	[M+H]+	Sinapaldehyde-4-O-Glucoside		Phenolic acids	酚酸类	Phenolic acids		154461-65-1	3	9	9	9	9	9	9	9	9	9	9	9	1346.9	2231.3	9	9	9	9	9	301590	317940	402200	393050	347960	431350	400090	--	--
pmb0108	375.2	137.1	374.1	C19H18O8	[M+H]+	Feruloyl syringic acid		Phenolic acids	酚酸类	Phenolic acids		-	3	17637	10389	22663	14274	19585	16218	15617	18830	13021	9	9	9	9	9	9	9	9	9	31204	41580	41565	43871	18750	38322	44119	--	--
HJN003	385.11	223.06	386.122	C17H22O10	[M-H]-	1-O-Sinapoyl-D-glucose		Phenolic acids	酚酸类	Phenolic acids		-	3	9	9	9	9	9	9	9	1069	9	9	9	9	9	9	9	9	9	9	41961	27958	34741	39398	35886	43462	34050	C01175	ko00940
Jmbp006554	389.12	359.07	388.116	C20H20O8	[M+H]+	ethyl rosmarinate		Phenolic acids	酚酸类	Phenolic acids		-	3	2705.3	3296.2	2224.8	3660.5	3737.5	2788.2	3986.1	2099	1839.1	2792.2	2940.6	2771.3	2463.7	2283.8	2623.5	2947.9	2126.8	2908.7	2621.4	3657.1	2467.6	2861	2583.5	4136.6	3336.4	--	--
Lmzn001582	387.17	207.1	388.174	C18H28O9	[M-H]-	5'-Glucosyloxyjasmanic acid		Phenolic acids	酚酸类	Phenolic acids		-	3	63018	45698	52672	75498	71202	56458	72288	85998	49374	22753	20652	19106	12954	15790	19257	18465	24682	23869	71150	78019	93841	100050	98498	99793	92345	--	--
Lmwp011196	391.28	149.02	390.277	C24H38O4	[M+H]+	Bis(2-ethylhexyl)phthalate		Phenolic acids	酚酸类	Phenolic acids		117-81-7	1	7255100	4991700	4348100	5004200	4580000	3986200	6089600	8054400	2748800	4631000	3571400	3234900	3607800	3776300	3502400	3732600	7525400	7827700	1178900	1242200	1276800	1303300	1367800	1096400	1173200	C03690	--
Lmmp010562	391.28	149.02	390.277	C24H38O4	[M+H]+	Diisooctyl Phthalate		Phenolic acids	酚酸类	Phenolic acids		27554-26-3	1	7014000	4802200	4286800	5062700	4543800	4173200	6427300	7771000	2807300	4760200	3608700	3280600	3496800	3790300	3741800	3743600	7440300	7617400	1127300	1257900	1304100	1345300	1444500	1148500	1111100	C14577	--
Hmln003529	401.15	269.11	402.152	C18H26O10	[M-H]-	Benzyl β-primeveroside		Phenolic acids	酚酸类	Phenolic acids		130622-31-0	1	32855	29986	40024	25625	18601	12562	32836	31495	19740	9	14693	20286	12583	15885	14796	9891.5	12049	12038	221230	262790	222170	233280	282860	241900	235280	--	--
Cmjn004337	401.14	269.1	402.153	C18H26O10	[M-H]-	Benzyl-(2''-O-xylosyl)glucoside		Phenolic acids	酚酸类	Phenolic acids		-	2	9	9	9	9	9	9	809	545.25	4861.5	9	2747.5	9	9	9	9	543.75	9	9	84045	86520	93337	89337	70548	81620	97806	--	--
Lmyp005841	417.12	255.06	416.111	C21H20O9	[M+H]+	Chrysin-7-O-glucoside		Flavonoids	黄酮	Flavonoid		31025-53-3	3	6583.1	5456.1	4916.1	5302.8	4356.6	4175.9	4155.8	3139.6	3349.7	2709.6	9	2024.1	2479.6	2660.7	2479.9	9	9	9	287950	288620	323860	332630	329670	334560	340950	--	--
Lmbp003668	419.1	287.05	418.09	C20H18O10	[M+H]+	Kaempferol-3-O-arabinoside		Flavonoids	黄酮	Flavonols		-	1	556380	469020	579400	545790	556120	530070	358710	418170	414300	422120	475880	527300	472020	518470	442700	427580	453710	454190	1364000	1610800	1354500	1368900	1654200	1619300	1489800	--	--
pmn001637	417.08	285	418.09	C20H18O10	[M-H]-	Kaempferol-3-O-arabinoside (Juglanin)		Flavonoids	黄酮	Flavonols		5041-67-8	1	844100	898210	805560	815220	769860	874400	767630	749150	604200	580690	531160	551310	425160	501290	459140	460810	546280	503960	323370	286490	381810	418860	346670	491430	417940	--	--
Lmyp004617	419.13	257.08	418.127	C21H22O9	[M+H]+	Pinocembrin-7-O-glucoside (Pinocembroside)		Flavonoids	黄酮	Dihydroflavone		75829-43-5	1	4573.6	8579	5270.2	8010.1	4894	7280.8	2936.1	4764.8	2546.6	3730.9	3485	4313.6	2220.3	2220.3	1287.3	4182.7	2885.2	2218.7	4470100	4752200	4872200	5304400	5296200	5362700	5328700	--	--
Cmyp005063	425.18	147.04	424.173	C21H28O9	[M+H]+	Grandidentatin		Phenolic acids	酚酸类	Phenolic acids		15732-48-6	3	29724	25991	31182	28998	26189	23779	22062	24758	24418	24589	22467	19639	25112	26990	23121	19334	21024	27605	57844	56038	53248	57391	60360	69824	67034	C10463	--
MWSHY0189	433.11	271.07	432.106	C21H20O10	[M+H]+	Apigenin-7-O-glucoside(Cosmosiin)		Flavonoids	黄酮	Flavonoid		578-74-5	1	6512400	6644400	6422200	5501800	5403300	5785300	4163500	3988700	4364500	961210	816730	905210	1027200	1026200	1010100	952530	976990	923640	17883000	22694000	19518000	19602000	22261000	17244000	22214000	C04608	ko00944
mws0919	431.1	285	432.106	C21H20O10	[M-H]-	Kaempferol-3-O-rhamnoside (Afzelin)(Kaempferin)		Flavonoids	黄酮	Flavonols		482-39-3	1	1206600	1168300	1199700	1140000	1065700	1046300	1031200	978220	926880	996550	1153100	1052100	987680	1106900	981960	1077100	1013400	1010300	764290	914380	961570	1031300	1005500	1102200	1084200	C16911	ko00944
mws1434	431.1	311	432.106	C21H20O10	[M-H]-	Apigenin-6-C-glucoside (Isovitexin)		Flavonoids	黄酮	Flavonoid carbonoside		38953-85-4	1	51787	31710	48717	51088	36975	33000	35984	27159	40295	53624	32860	44498	40652	42285	34419	31406	37484	25820	6549300	10283000	8864400	9134200	7221400	7902600	9894400	C01714	ko00944
MWSHY0181	433.11	313.07	432.106	C21H20O10	[M+H]+	Apigenin-8-C-Glucoside (Vitexin)		Flavonoids	黄酮	Flavonoid carbonoside		3681-93-4	1	16467	19876	24049	18636	19269	19974	25280	13157	38971	24033	23345	20658	25524	21398	15068	8230.5	14453	11728	17938000	21715000	19960000	21157000	19774000	21021000	21576000	C01460	ko00941,ko00944
pme3392	433.11	271.06	433.113	C21H21O10+	[M]+	Pelargonidin-3-O-glucoside		Flavonoids	黄酮	Anthocyanins		47684-27-5	3	697550	686460	519050	671400	687700	517600	508740	585900	673490	161650	193050	221480	188380	118240	147880	179300	135570	164120	354790	434030	374190	476100	434710	503240	391490	C12137	ko00942,ko01100,ko01110
Lmdp003509	435.09	303.06	434.085	C20H18O11	[M+H]+	Quercetin-3-O-xyloside (Reynoutrin)		Flavonoids	黄酮	Flavonols		549-32-6	1	3545600	3414600	3486900	3334400	3184000	3420700	2733900	3088400	3205900	2055800	1841400	1878900	1875700	1730500	1721500	1870100	1784500	1792100	32053000	30348000	31751000	31507000	32811000	34515000	31955000	--	--
mws2186	435.09	303	434.085	C20H18O11	[M+H]+	Avicularin(Quercetin-3-O-α-L-arabinofuranoside)		Flavonoids	黄酮	Flavonols		572-30-5	1	5686200	5431100	5736400	5499400	5351000	5450800	4459700	5031100	4741400	3279500	3292400	3221400	3031300	3062000	2936500	3127100	2889300	3077400	42675000	47705000	47110000	48608000	44736000	47721000	46964000	--	--
HJN087	433.12	271.06	434.121	C21H22O10	[M-H]-	Naringenin-4'-O-glucoside		Flavonoids	黄酮	Dihydroflavone		-	1	87557	94773	81485	101870	65588	82461	62102	65138	60221	100290	78490	81384	58596	79235	63018	63404	55145	70442	14526000	17138000	17025000	18068000	18195000	19089000	17415000	--	--
mws1179	433.11	271	434.121	C21H22O10	[M-H]-	Naringenin-7-O-glucoside (Prunin)		Flavonoids	黄酮	Dihydroflavone		529-55-5	1	30579	41573	30051	41834	25372	16645	28558	31655	23868	35008	23046	22601	23004	25075	2574.2	20255	21314	19625	5832400	6065100	5699100	6861700	7255100	6705000	6328100	C09099	ko00941
Cmzn005251	433.11	271.06	434.121	C21H22O10	[M-H]-	6-O-Caffeoylarbutin		Phenolic acids	酚酸类	Phenolic acids		136172-60-6	2	565850	558900	675660	603950	536140	627850	592960	554120	538400	296730	441030	416420	405060	434700	363580	425270	422250	367140	278680	375480	266240	326950	287810	205590	297180	--	--
mws2118	435.13	166.7	436.137	C21H24O10	[M-H]-	Phloretin-2'-O-glucoside (Phlorizin)		Flavonoids	黄酮	Chalcones		60-81-1	3	62875	56022	79807	50587	56731	45008	50037	41146	38996	53789	56974	59149	61019	48057	63602	61920	54725	63971	69730	92803	116720	113110	121490	112060	105950	C01604	ko00941,ko01110
Lmfn004093	435.13	315.09	436.137	C21H24O10	[M-H]-	Phloretin-4'-O-glucoside (Trilobatin)		Flavonoids	黄酮	Chalcones		4192-90-9	1	261700	335560	350910	299870	256760	271160	240370	309750	301930	515340	490120	445450	495420	446200	469960	484520	380290	469670	931000	998890	1142100	958700	1057600	949760	1036500	--	--
MWSHY0020	443.1	123.04	442.09	C22H18O10	[M+H]+	Epicatechin gallate*		Flavonoids	黄酮	Flavanols		1257-08-5	1	154330	175370	163680	241200	172300	145850	128090	129630	155480	265080	312870	319390	215440	177400	222220	188960	187740	179540	8215900	9314900	9156800	9765800	8320200	8553200	9036200	--	--
MWSHY0177	443.1	139.04	442.09	C22H18O10	[M+H]+	Catechin gallate*		Flavonoids	黄酮	Flavanols		130405-40-2	1	158110	136210	178470	150910	144830	124620	108110	103420	162520	243980	202130	272020	185560	177880	163310	128740	134400	171910	7023500	7648600	8085600	8548200	8147100	9114500	9473400	--	--
Hmbp006861	445.15	177.05	444.142	C23H24O9	[M+H]+	1,2-O-Diferuloylglycerol		Phenolic acids	酚酸类	Phenolic acids		-	3	28001	27487	31872	36985	57437	50101	57320	53300	34455	30988	42009	33587	52905	46696	44153	36866	37327	34173	35453	33681	31467	35336	46875	43643	43730	--	--
MWSHY0136	449.11	287.06	448.101	C21H20O11	[M+H]+	Kaempferol-3-O-glucoside (Astragalin)		Flavonoids	黄酮	Flavonols		480-10-4	1	1883100	1813400	2199300	1976200	2072600	1662900	1900400	1548000	1407600	1700600	1729600	1633900	1594000	1539900	1738300	1560600	1571700	1606800	4437400	4868200	2150800	4683800	4880100	4803600	3570700	C12249	ko00944,ko01110
MWSHY0016	449.11	299.06	448.101	C21H20O11	[M+H]+	Luteolin-6-C-glucoside (Isoorientin)		Flavonoids	黄酮	Flavonoid carbonoside		4261-42-1	1	7134.2	4111	4820.2	4839	2731.5	4820	3239	4150.5	3945	9	2583.5	1944.8	1942	3452.2	1942	3413.8	4202	2073	897010	1153000	1033000	1088700	1064500	1139500	1295400	C01821	--
Xmyp005654	449.11	287.06	448.101	C21H20O11	[M+H]+	Kaempferol-4'-O-glucoside		Flavonoids	黄酮	Flavonols		-	1	3268200	2532000	3291100	3271800	2999700	3055800	2912800	2505800	2173800	2242900	2810100	2788300	2497400	2658100	3063600	2383600	2530700	2617900	6522300	6345000	7054800	6293700	7028800	6504000	6702700	--	--
Hmpp003270	449.11	287.05	448.101	C21H20O11	[M+H]+	Luteolin-4'-O-glucoside		Flavonoids	黄酮	Flavonoid		6920-38-3	1	2849900	2776400	3470400	3009000	3195800	2953400	2722900	2575200	2147600	2643800	2691500	2718400	2791300	2485000	2611700	2641800	2350700	2574300	7638800	8298400	7183500	7213600	7247800	6990900	5656400	--	--
mws0913	447.09	285	448.101	C21H20O11	[M-H]-	Kaempferol-3-O-galactoside (Trifolin)		Flavonoids	黄酮	Flavonols		23627-87-4	1	7345200	8326700	8598100	10386000	9301700	10893000	9553700	11081000	7392700	9228800	8992500	10087000	11368000	11596000	12386000	8783000	10996000	9367500	1036400	1215900	1197200	1397300	1318500	1218500	1184400	C12626	ko00944
pmn001716	447.09	285.04	448.101	C21H20O11	[M-H]-	Carthamone		Flavonoids	黄酮	Chalcones		86579-00-2	1	7261000	7357900	8207100	7866800	7640900	7443900	6988600	7987900	6782300	9328900	8251600	8452700	8541900	9617600	9073700	8771500	9951000	8431800	766390	946580	905490	865810	889380	855780	747330	C08598	--
mws0089	447.09	285.04	448.101	C21H20O11	[M-H]-	Kaempferol-7-O-glucoside		Flavonoids	黄酮	Flavonols		16290-07-6	1	9666000	9135500	9684500	10152000	10397000	10024000	8815700	9625800	9740800	7793700	7055500	8369000	8340000	8808400	9378700	9780100	8740600	7976300	872970	974160	928160	919010	978930	886480	1120700	--	--
MWS20150	449.11	287.07	448.101	C21H20O11	[M+H]+	luteolin-7-O-β-D-glucopyranoside		Flavonoids	黄酮	Flavonoid		-	2	6300500	5425000	6150900	6086800	6029000	5958400	5467600	5627500	5281900	6173500	6450400	5935200	5537100	5847700	5936900	5730500	6038800	5618500	5366900	5238200	4822500	5615200	5138100	5947600	5098900	--	--
pme2459	449.11	287.2	448.101	C21H20O11	[M+H]+	Luteolin-7-O-glucoside (Cynaroside)		Flavonoids	黄酮	Flavonoid		5373/11/5	1	5655800	6021300	5688200	5538600	5392400	5140800	5365300	5330900	4907800	5631400	5564600	5759600	5321000	5428700	5500000	5125800	5383000	5465100	4203500	5200000	4733900	6352500	5598600	4280400	4753800	C03951	ko00944
mws0045	449.11	303.05	448.101	C21H20O11	[M+H]+	Quercetin-3-O-rhamnoside(Quercitrin)		Flavonoids	黄酮	Flavonols		522-12-3	3	1432800	1387400	1408900	1481500	1469800	1130800	1133800	1344100	1131200	1153200	1165700	999430	904250	1049900	1066400	1027500	1104700	1052500	13845000	13522000	14499000	13392000	14690000	14423000	14676000	C01750	ko00944
Lmlp003531	449.11	287.06	448.101	C21H20O11	[M+H]+	Luteolin-3'-O-glucoside		Flavonoids	黄酮	Flavonoid		5154-41-6	1	2205300	1872300	2150800	2236000	2125400	2076900	1811400	1943400	1421700	1640600	1895100	1822600	1758300	1721700	1803400	1775800	1673800	1717400	5890200	5912000	4069200	4743700	5982500	5257700	5892800	--	--
pmb0550	449.11	287.06	449.108	C21H21O11+	[M]+	Cyanidin-3-O-glucoside (Kuromanin)		Flavonoids	黄酮	Anthocyanins		47705-70-4	1	3105100	3167500	2877300	4141600	3446600	2747200	2548400	2287900	3864200	534100	426140	325830	420390	412280	433390	392210	340670	399060	4227000	8046400	9435800	7720900	7643200	7850700	9043200	C08604	ko00942
Lmfn003630	449.07	316.02	450.08	C20H18O12	[M-H]-	Myricetin-3-O-xyloside		Flavonoids	黄酮	Flavonols		-	1	1263700	1343400	1315200	1045600	1178900	1149300	972910	1023400	829620	2813900	2064200	2079300	2215200	2333700	2488100	2289700	2728800	2092700	4444200	5780800	5647600	5668700	4997800	5689100	4970400	--	--
pmn001640	449.07	316	450.08	C20H18O12	[M-H]-	Myricetin-3-O-arabinoside		Flavonoids	黄酮	Flavonols		132679-85-7	1	1321900	1219100	1178800	1197200	1225700	1055700	1031500	897180	827950	3386100	2771200	2702800	2081000	2162500	2418900	2053500	2330900	2488600	4271000	5303500	4897800	5484600	4418400	5470000	4901800	--	--
mws0057	451.12	289	450.116	C21H22O11	[M+H]+	Eriodictyol-7-O-glucoside		Flavonoids	黄酮	Dihydroflavone		38965-51-4	2	643990	593540	633060	626230	623630	699580	635810	631850	421340	111910	117160	104620	119470	136370	112830	100840	108640	120270	1319500	1245800	1295400	1386400	1331400	1417700	1425500	--	--
HJN086	449.11	287.06	450.116	C21H22O11	[M-H]-	Eriodictyol-3'-O-glucoside		Flavonoids	黄酮	Dihydroflavone		-	2	317990	305660	290780	351980	362310	384240	341600	359960	349980	233690	259870	255020	270890	239750	172050	257200	229410	235570	2092700	2143000	2601100	2247500	2432100	2819000	2549700	--	--
Lmtn002796	449.1	287.05	450.116	C21H22O11	[M-H]-	Aromadendrin-7-O-glucoside		Flavonoids	黄酮	Dihydroflavonol		28189-90-4	1	221490	235830	197150	246480	214320	195720	193230	241990	184580	113890	89000	130780	106840	95006	96681	93706	116830	119060	2821300	2726700	3247100	3502000	3676900	3283200	3501500	--	--
mws1361	449.11	151	450.116	C21H22O11	[M-H]-	Taxifolin-3-O-rhamnoside (Astilbin)		Flavonoids	黄酮	Dihydroflavonol		29838-67-3	2	9	9	9	9	9	9	9	9	9	9	9	9	9	9	9	13367	9	9	3565300	4412100	4500800	4592000	4350100	4240500	4559500	C17449	--
Lmsp004301	451.12	289.07	450.116	C21H22O11	[M+H]+	3',5,5',7-Tetrahydroxyflavanone-7-O-glucoside		Flavonoids	黄酮	Dihydroflavone		-	2	1426600	1438400	1444000	1412300	1330400	1229000	1327300	1391300	1162800	261190	264600	233660	306200	305190	272460	234050	255050	217440	2429500	2562000	2479400	2606200	2582600	2489300	2397300	--	--
HJN093	451.09	313.05	452.095	C20H20O12	[M-H]-	2-O-Salicyl-6-O-Galloyl-D-Glucose		Phenolic acids	酚酸类	Phenolic acids		-	1	9	9	9	9	9	9	9	9	9	9	9	9	9	9	9	9	3824.5	9	259520	235680	215820	287940	260280	337810	311730	--	--
HJN041	451.12	289.07	452.131	C21H24O11	[M-H]-	Epicatechin glucoside		Flavonoids	黄酮	Flavanols		-	1	9	9	9	9	9	20243	12643	9	14442	9479	9	9	9	9	9	9	9	9	130610	162050	273820	154860	142750	138540	137040	--	--
Hmpn005101	451.12	289.07	452.131	C21H24O11	[M-H]-	Sieboldin		Flavonoids	黄酮	Chalcones		18777-73-6	3	47165	53998	73432	48348	57594	59830	52822	64455	58707	14727	9	9	13059	9	9	13716	9	9	157440	149830	138740	180520	153210	160210	193040	--	--
Lmyn004187	453.01	301	454.017	C21H10O12	[M-H]-	Flavogallonic Acid Dilactone		Phenolic acids	酚酸类	Phenolic acids		103744-88-3	3	38434	32909	21444	58051	45510	53203	34384	41638	44782	37373	50545	37018	41497	37848	37809	41230	27962	29731	102510	81148	98056	88391	84508	79173	88464	--	--
mws0034	457.08	169.01	458.085	C22H18O11	[M-H]-	Epigallocatechin-3-gallate*		Flavonoids	黄酮	Flavanols		989-51-5	1	204590	149260	201050	194050	147330	142740	99200	73233	99112	753600	701110	1074000	537470	490250	506020	506100	542620	674510	12778000	15684000	17597000	17184000	16890000	16774000	17486000	C09731	--
mws2220	457.08	169.02	458.085	C22H18O11	[M-H]-	Gallocatechin 3-O-gallate*		Flavonoids	黄酮	Flavanols		5127-64-0	1	183950	201580	242490	184230	181490	143980	110950	128180	109150	831020	726950	1285900	569860	656750	534470	594230	616910	536970	13275000	16351000	17852000	16898000	16303000	18584000	18871000	--	--
pmb2654	460.1	117.9	461.153	C19H27NO12	[M-H]-	Anthranilate-1-O-Sophoroside		Phenolic acids	酚酸类	Phenolic acids		-	3	4343000	2935300	3582900	5921200	4354100	5021300	4471200	4542700	2976700	6939600	5211300	5246200	4217100	7369000	8732700	3241800	3499900	7390300	1970500	2684800	1459600	2677500	2856400	1995600	1996600	--	--
Lmsn005122	461.11	169.01	462.116	C22H22O11	[M-H]-	1-O-Galloyl-6-O-Cinnamoyl-β-D-glucose		Phenolic acids	酚酸类	Phenolic acids		115746-69-5	2	12221	13555	14806	4619.2	7938.5	8676	10937	6293.2	5118.8	4609.6	9	9	9	3931.8	1349.1	9	9	9	124430	146870	138440	170990	140520	161380	161210	--	--
Lmsn005754	461.11	169.01	462.116	C22H22O11	[M-H]-	1-O-Galloyl-2-O-Cinnamoyl-β-D-glucose		Phenolic acids	酚酸类	Phenolic acids		56994-83-3	2	49428	51565	50312	45654	38025	40490	25934	20977	29675	21935	18492	19961	10364	12933	15225	16186	12927	14799	4288900	6519800	6122200	6614000	6160000	6687500	7284300	--	--
Hmmp004965	463.12	301.07	462.116	C22H22O11	[M+H]+	Diosmetin-7-O-glucoside*		Flavonoids	黄酮	Dihydroflavone		20126-59-4	1	2085500	2375400	2397900	2199300	2234600	2252900	1695700	1786600	1897000	330450	360740	375520	327040	349170	349170	316470	288060	299650	13471000	16085000	16493000	16821000	14926000	15170000	15362000	--	--
Lmmp004257	463.12	317.06	462.116	C22H22O11	[M+H]+	6-C-Methylquercetin-3-O-rhamnoside		Flavonoids	黄酮	Flavonols		-	3	48491	53340	47610	50748	42309	38352	32622	37714	36144	56765	42247	58173	38914	44230	40319	44649	43711	42181	223620	246270	270540	279210	255490	260970	270550	--	--
Lmmn006022	461.11	315.05	462.116	C22H22O11	[M-H]-	Rhamnetin-3-O-rhamnoside		Flavonoids	黄酮	Flavonols		20188-83-4	1	301480	302590	309350	293090	262930	297230	232000	267820	250490	308990	360760	304700	252900	300360	275870	259300	336130	286610	530680	773340	812360	649030	681940	809250	674430	--	--
Lmjp003655	463.12	301.08	462.116	C22H22O11	[M+H]+	6-C-MethylKaempferol-3-glucoside		Flavonoids	黄酮	Flavonoid		-	1	2339100	2312200	2366200	2241700	2087000	2313700	1559000	1845600	1733900	360840	351830	359680	305900	378520	310230	328310	291330	301690	10862000	14004000	16046000	15437000	13364000	13426000	15334000	--	--
pmp000579	463.12	301.07	462.116	C22H22O11	[M+H]+	Diosmetin-7-O-galactoside*		Flavonoids	黄酮	Dihydroflavone		-	1	2003200	2226900	2395500	2113200	2162100	2060700	1739400	1780700	1783700	348340	327650	329040	327960	370130	368250	341650	286720	350230	14802000	13448000	14558000	16379000	14607000	14782000	14870000	--	--
pmp001309	465.1	303.1	464.095	C21H20O12	[M+H]+	6-Hydroxykaempferol-7-O-glucoside		Flavonoids	黄酮	Flavonols		-	1	821610	902610	700410	858630	767550	763080	729470	714640	641970	650350	501540	627030	632000	633300	597850	554060	589580	544630	1751200	1912600	1885500	1852700	1874800	1750400	1933200	--	--
Hmcn001884	463.09	301.03	464.095	C21H20O12	[M-H]-	6-Hydroxyluteolin 5-glucoside		Flavonoids	黄酮	Flavonoid		-	1	53562000	44592000	47243000	48766000	45520000	48954000	49055000	44848000	47543000	41301000	45183000	44029000	39198000	43020000	39276000	38509000	40956000	42695000	32570000	37680000	40424000	43599000	43319000	43825000	40410000	--	--
mws0091	463.09	300.03	464.095	C21H20O12	[M-H]-	Quercetin-3-O-glucoside (Isoquercitrin)*		Flavonoids	黄酮	Flavonols		482-35-9	1	5632100	4689400	5641500	6033700	5164200	5838300	5409200	5043600	4946100	4389000	4368300	3495600	4937200	4465300	4276200	4650300	3872500	4865500	5153800	5635200	5389000	4773200	4399000	3778000	5987900	C05623	ko00944,ko01100,ko01110
mws1329	463.09	300.7	464.095	C21H20O12	[M-H]-	Quercetin-7-O-glucoside*		Flavonoids	黄酮	Flavonols		491-50-9	1	9644800	9204900	10312000	11267000	9003100	11225000	8977900	9462100	9565600	9188600	8305900	7485700	9154900	8222100	8092700	8755100	8441100	8024800	9799200	9058600	10036000	9257000	8600900	9279900	10623000	C12639	--
MWSHY0113	465.1	303.06	464.095	C21H20O12	[M+H]+	Quercetin-3-O-galactoside (Hyperin)		Flavonoids	黄酮	Flavonols		482-36-0	1	791210	776010	709480	712390	768720	726400	638550	690690	686220	546720	584830	551680	566050	559280	537950	580250	496260	530010	1736700	1482400	1406100	1718600	1530500	1665600	1620200	C10073	--
Lmdp003286	465.1	303.06	464.095	C21H20O12	[M+H]+	Isohyperoside		Flavonoids	黄酮	Flavonols		35589-21-0	1	832470	808090	832660	696420	766750	705080	661060	683300	655020	656760	571340	637850	534010	566700	493760	593270	610960	595750	1598600	1618400	1816600	1627700	1761200	1633800	1850200	--	--
mws0856	463.09	301	464.095	C21H20O12	[M-H]-	Quercetin-4'-O-glucoside (Spiraeoside)		Flavonoids	黄酮	Flavonols		20229-56-5	1	11773000	12631000	11871000	12207000	10777000	13443000	12179000	12000000	11497000	10373000	9816200	7864500	10584000	11609000	9802100	10949000	9279700	9463200	10437000	9916700	10997000	10286000	10889000	8535000	10882000	--	--
Xmsn002700	465.13	303.06	466.111	C21H22O12	[M-H]-	Taxifolin-3'-O-glucoside		Flavonoids	黄酮	Dihydroflavonol		31106-05-5	2	1521500	1523100	1430500	1589300	1297700	1620100	1348100	1493300	1490900	1520500	1122400	1258700	1210200	1315200	1371000	1372400	1347900	1336800	1272300	1435700	1666800	1151200	1487200	1533600	1474900	--	--
pmn001523	473.04	169	474.043	C21H14O13	[M-H]-	Trigallic acid		Phenolic acids	酚酸类	Phenolic acids		2131-66-0	1	155310	172920	139920	90406	96446	79277	60633	46292	45542	95543	60326	55013	44016	36577	51874	50968	46704	52249	9166600	10464000	10180000	11645000	11097000	11649000	12185000	--	--
Zmhn004909	477.06	169.01	478.075	C21H18O13	[M-H]-	3,4-Digalloylshikimic acid		Phenolic acids	酚酸类	Phenolic acids		-	1	532150	495430	541450	545200	552410	428760	436180	398670	422260	792930	649540	835610	644430	671120	599850	707450	681080	645970	7635000	7900700	8721200	8641300	9295000	8874700	8041000	--	--
Hmcp002207	479.12	317.06	478.111	C22H22O12	[M+H]+	Isorhamnetin-7-O-glucoside (Brassicin)*		Flavonoids	黄酮	Flavonols		6743-96-0	1	2258300	2421800	2191600	2156300	2013200	1941100	2116200	2012300	2002400	1640300	1678600	1563400	1632800	1537900	1686000	1669100	1584500	1634500	2985100	3061200	2623500	2852200	2557800	2864500	3381900	--	--
Lmsn004162	477.1	169.01	478.111	C22H22O12	[M-H]-	1-O-Galloyl-2-O-p-Coumaroyl-β-D-glucose		Phenolic acids	酚酸类	Phenolic acids		94356-18-0	2	500330	490120	545430	534790	484250	461810	424010	468640	464600	836040	763660	825700	586950	754450	708050	633240	657810	546530	7899700	8201500	8882900	7871100	8038100	8603700	9358200	--	--
Lmsn003409	477.1	169.01	478.111	C22H22O12	[M-H]-	1-O-Galloyl-6-O-p-Coumaroyl-β-D-glucose		Phenolic acids	酚酸类	Phenolic acids		-	2	9	12124	9	9	9	9	9	9	9	14239	9	9	9	9	5552.5	9	9	9	2343300	1930500	2738500	3328600	2777000	2712700	1965900	--	--
Lmjp003044	479.12	317.06	478.111	C22H22O12	[M+H]+	Isorhamnetin-3-O-Glucoside*		Flavonoids	黄酮	Flavonols		5041-82-7	2	2242100	2423700	2615500	2124400	2264300	2283900	1917300	2057400	2038800	1738100	1955700	1658600	1613600	1646400	1643500	1698800	1637600	1702600	2491200	2401300	2737500	2988700	3197400	3211700	2953400	--	--
Lmjp002906	479.12	317.07	478.111	C22H22O12	[M+H]+	Rhamnetin-3-O-Glucoside		Flavonoids	黄酮	Flavonols		27875-34-9	1	2191200	2155200	2110500	1964800	2020900	2268600	1834800	1901200	1776000	1702000	1545400	1641500	1503300	1534700	1599300	1607100	1624500	1528800	2312800	2672600	2992400	2600500	2834400	2722700	2483200	--	--
Hmgp002036	479.12	317.06	478.112	C22H22O12	[M+H]+	Nepetin-7-O-glucoside		Flavonoids	黄酮	Flavonoid		569-90-4	1	2138000	2231700	2277300	2121700	2035600	2111200	1957900	1970600	1770400	1620300	1477800	1615000	1370900	1564200	1556700	1659200	1549800	1503900	2305000	2260600	2890700	2759100	2769600	2790600	2980900	--	--
mws1454	477.14	315	478.148	C23H26O11	[M-H]-	Persicoside		Flavonoids	黄酮	Dihydroflavone		28978-03-2	3	2297300	2102100	2504100	1957600	1753200	1891700	1708500	1664800	1648400	1777700	1794800	1764100	1517600	1657300	1333900	1367100	1240300	1405800	1132400	1148800	1441000	1328400	1416500	1360800	1222400	--	--
pme3391	479.12	317.07	479.118	C22H23O12+	[M]+	Petunidin-3-O-glucoside		Flavonoids	黄酮	Anthocyanins		6988-81-4	1	7951300	7957200	7647600	7532100	7031400	6616800	5852400	5792200	6912500	11878000	10346000	9963100	10559000	10413000	9755700	9389100	9498400	8621900	63967000	75541000	85372000	85665000	75943000	79750000	80662000	C12139	ko00942
Lmdp002969	481.1	319.06	480.09	C21H20O13	[M+H]+	Myricetin-3-O-galactoside*		Flavonoids	黄酮	Flavonols		15648-86-9	1	18936000	16787000	17394000	17871000	16640000	17325000	14276000	14425000	17832000	38065000	35197000	36356000	35002000	34793000	33400000	34227000	33615000	32692000	24040000	34087000	34009000	33809000	31685000	34471000	35078000	--	--
Lmpp003465	481.1	319.04	480.09	C21H20O13	[M+H]+	Myricetin-3-O-glucoside*		Flavonoids	黄酮	Flavonols		19833-12-6	1	17892000	17751000	16530000	17466000	16623000	16349000	13422000	14100000	16862000	37172000	35931000	35911000	35283000	33439000	33487000	33715000	34302000	32839000	24934000	32737000	32134000	35095000	31767000	33459000	33828000	--	--
Lmtp003948	481.13	319.05	480.127	C22H24O12	[M+H]+	3',5',5,7-Tetrahydroxy-4'-methoxyflavanone-3'-O-glucoside		Flavonoids	黄酮	Flavonoid		-	1	12943000	12245000	14078000	12930000	12139000	12388000	9667900	10999000	11418000	29762000	28346000	29686000	27467000	27144000	27993000	27197000	25084000	26898000	18590000	26914000	24802000	27592000	25154000	27466000	27776000	--	--
pmb0736	493.13	331.08	492.127	C23H24O12	[M+H]+	Tricin-7-O-Glucoside		Flavonoids	黄酮	Flavonoid		32769-01-0	2	9	9	9	9	9	9	9	9	9	58073	75577	57534	53394	62664	56809	55295	46328	51187	25089	23419	17814	11582	15603	21700	19938	--	--
Lmsn002937	493.1	169.01	494.106	C22H22O13	[M-H]-	1-O-Caffeoyl-6-O-galloyl-β-D-glucose		Phenolic acids	酚酸类	Phenolic acids		-	3	12270	6354	18490	9	17670	23766	21486	10809	12058	9	9	9	14147	9	9	9	15971	9	442410	607310	441300	597280	502370	476870	563780	--	--
Lmsn003778	493.1	169.01	494.106	C22H22O13	[M-H]-	1-O-Caffeoyl-4-O-galloyl-β-D-glucose		Phenolic acids	酚酸类	Phenolic acids		-	1	29464	17105	20119	22947	22090	15996	7413.2	10856	15340	91741	100570	159330	74651	59122	68264	52910	73550	67321	1897300	2356500	2193500	2371700	2413800	2229500	2179100	--	--
Lmsn002288	503.14	341.09	504.148	C21H28O14	[M-H]-	1-O-Caffeoyl-(6-O-glucosyl)-β-D-glucose		Phenolic acids	酚酸类	Phenolic acids		-	3	17353	16051	27065	17572	15827	22702	25083	22183	21739	9	9	9	9	9	6590.3	13398	5448.6	9	20689	13983	16222	24159	21720	18410	17155	--	--
Lmsn004323	507.11	169.01	508.122	C23H24O13	[M-H]-	1-O-Galloyl-2-O-Feruloyl-β-D-glucose		Phenolic acids	酚酸类	Phenolic acids		-	1	17710	37180	29710	35685	42950	19823	21660	14891	13053	34149	45013	32826	33525	16133	26333	39115	37845	27314	36903	59889	54868	30412	52289	63684	43759	--	--
pmn001710	521.13	359.08	522.137	C24H26O13	[M-H]-	Rosmarinic acid-3'-O-glucoside		Phenolic acids	酚酸类	Phenolic acids		910028-78-3	1	49696	36810	52619	38288	34146	53823	26583	43882	36615	49412	46380	59403	56602	50813	52822	56570	37756	37170	711440	811490	821470	777910	739630	887980	846890	--	--
Lmjp003731	531.15	177.06	530.142	C26H26O12	[M+H]+	3,4-O-Dicaffeoylquinic Acid Methyl Ester		Phenolic acids	酚酸类	Phenolic acids		-	3	115250	120820	118250	155130	138880	160080	142380	146770	117750	119720	106870	115360	97323	130630	93722	116730	130060	136010	39684	33412	34934	37515	58014	54130	56435	--	--
Cmcn006568	537.09	375.05	538.09	C30H18O10	[M-H]-	Hinokiflavone		Flavonoids	黄酮	Biflavones		19202-36-9	1	26666	27380	23211	17642	19264	18613	12962	13300	12096	3772.8	9	9	9	9	1741.5	9	9	9	1264000	1365700	1406100	1293900	1555200	1502700	1412300	C10057	--
pmb0608	549.12	301.4	548.117	C25H24O14	[M+H]+	Chrysoeriol-7-O-(6''-malonyl)glucoside		Flavonoids	黄酮	Flavonoid		-	2	8361.6	13628	8178.3	7365.2	8459.8	9768.6	7601.4	8542	8389.5	1231	2039.8	1099.4	2173.4	1642	1637.5	2325.3	9	9	24645	27043	29026	26813	29056	31178	36493	--	--
Zmxp005470	579.13	331.08	578.127	C26H26O15	[M+H]+	Tricin-7-O-(6''-O-malonyl)glucoside		Flavonoids	黄酮	Flavonoid		-	3	7947.7	15331	18111	18957	16726	16701	13598	9397.5	12557	9	9	9	9	9	9	9	9	9	35825	37956	29695	43240	53992	54876	57751	--	--
pme2493	579.17	287.1	578.164	C27H30O14	[M+H]+	Kaempferol-3,7-O-dirhamnoside (Kaempferitrin)		Flavonoids	黄酮	Flavonols		482-38-2	2	9	9	9	9	9	9	9	9	9	9	29186	9	9	9	9	9	9	9	92337	108700	93557	68536	89260	67134	94708	C16981	--
Lmfn004769	585.09	301.03	586.096	C27H22O15	[M-H]-	Quercetin-3-O-(4''-O-galloyl)arabinoside		Flavonoids	黄酮	Flavonols		-	2	13698	17286	19218	7848.3	12820	10987	12852	10968	9954.6	13359	12339	13893	11883	9651.1	5100.6	10270	8222.1	7853	28682	35260	42699	38885	49973	51775	42546	--	--
Hmjn004446	593.13	285.04	594.137	C30H26O13	[M-H]-	Luteolin-7-O-(6''-caffeoyl)rhamnoside		Flavonoids	黄酮	Flavonoid		-	2	142320	169510	178830	192780	182100	143420	116270	101900	101570	222460	232730	177380	141850	134390	147350	144650	133590	165580	163370	193120	224670	253620	222070	226260	225250	--	--
mws1290	593.13	285	594.137	C30H26O13	[M-H]-	Kaempferol-3-O-(6''-p-Coumaroyl)glucoside (Tiliroside)		Flavonoids	黄酮	Flavonols		20316-62-5	2	211710	220760	221920	215520	263830	219420	157590	141180	152310	283540	208940	260020	206100	217050	200480	173870	156070	213800	223920	278770	277660	294590	287380	301970	300650	C17140	--
MWSslk252	593.19	285.08	594.195	C28H34O14	[M-H]-	Didymin (Isosakuranetin-7-O-rutinoside)		Flavonoids	黄酮	Dihydroflavone		14259-47-3	2	160830	171440	219090	198420	167000	155280	103250	112900	114300	198990	222570	203870	140880	113030	146030	173910	162340	161600	166230	199640	201560	202020	216580	249140	215280	--	--
Lmln001951	595.13	300.03	596.138	C26H28O16	[M-H]-	Quercetin-3-O-(6''-O-arabinosyl)glucoside		Flavonoids	黄酮	Flavonols		-	3	254380	200520	182280	264460	234480	199550	214790	194050	212450	57648	46312	55927	58853	78557	51904	57283	46141	93124	324910	358030	390480	448630	404990	400290	343600	--	--
Lmjp002596	597.14	303.05	596.138	C26H28O16	[M+H]+	Quercetin-3-O-sambubioside*		Flavonoids	黄酮	Flavonols		83048-35-5	1	911040	1131900	593890	1227700	829450	906580	1115100	735770	1051400	258220	317330	240390	261880	164160	291430	334120	182980	202090	2020300	1631900	2781700	2911800	3007400	2946300	1925500	C12637	ko00944
Lmtp004044	597.14	303.04	596.138	C26H28O16	[M+H]+	Quercetin-3-O-apiosyl(1→2)galactoside*		Flavonoids	黄酮	Flavonols		-	1	919980	1107900	812290	1042600	767250	974650	1144100	735690	843690	383360	273290	253650	191580	315750	230700	255730	227250	151650	2106900	2161200	2353100	2719800	2720100	3325900	2440600	--	--
Lmyp003599	601.12	287.06	600.112	C28H24O15	[M+H]+	Kaempferol-3-O-(6''-galloyl)glucoside		Flavonoids	黄酮	Flavonols		56317-05-6	2	167530	168190	156230	149980	123720	141410	100940	113520	111530	77463	85572	63118	56098	66187	63940	66038	51926	51303	92070	90999	70615	68449	56117	68117	55516	--	--
Lmyp003500	601.12	287.06	600.112	C28H24O15	[M+H]+	Kaempferol-3-O-(2''-galloyl)galactoside		Flavonoids	黄酮	Flavonols		-	2	127040	148960	159260	148990	135200	133950	104540	122080	112160	70930	56843	87242	60352	47914	61080	40544	66779	59379	60839	111560	81834	56431	57043	79992	77993	--	--
Lmyp003348	601.12	287.06	600.112	C28H24O15	[M+H]+	Kaempferol-3-O-(6''-galloyl)galactoside		Flavonoids	黄酮	Flavonols		-	2	69960	67238	59517	56172	77610	68502	63140	56524	55703	107500	108960	123140	92453	97866	93742	86505	101970	76485	228030	210010	279160	272040	262910	241020	257900	--	--
pmb0711	611.16	303.1	610.153	C27H30O16	[M+H]+	Quercetin-7-O-rutinoside		Flavonoids	黄酮	Flavonols		147714-62-3	3	303560	25822	14732	34953	51676	41679	60774	37673	40737	9	15318	13340	19562	14720	12238	2499700	1322900	2399000	123000	146080	154010	168930	165320	155880	150730	--	--
mws0059	609.15	301	610.153	C27H30O16	[M-H]-	Quercetin-3-O-rutinoside (Rutin)		Flavonoids	黄酮	Flavonols		153-18-4	1	53329	9	9	9	17899	9	25178	9	9	9	9	9	9	9	9	908150	417260	648130	142020	165990	153190	109290	178590	162930	196620	C05625	ko00944,ko01100,ko01110
Lmjp002461	611.16	303.05	610.153	C27H30O16	[M+H]+	Quercetin-3-O-neohesperidoside		Flavonoids	黄酮	Flavonols		117611-67-3	3	259620	18199	23840	29648	53827	38928	63614	32608	45621	7672.5	12538	9	25120	24725	20286	2645600	1252500	2258500	139360	145100	116600	147140	164640	180270	134530	--	--
Lmbp002336	611.16	303.05	610.153	C27H30O16	[M+H]+	Quercetin-3-O-(2''-O-rhamnosyl)galactoside		Flavonoids	黄酮	Flavonols		-	3	20964	24392	34197	23115	23476	32098	27488	20620	23096	23402	25908	24345	23184	26254	18530	18210	28664	26459	142880	161180	173820	186200	152630	166200	202500	--	--
Lmyp003349	617.11	153.02	616.106	C28H24O16	[M+H]+	Quercetin-3-O-(6''-galloyl)glucoside		Flavonoids	黄酮	Flavonols		56316-75-7	2	58680	42550	74062	37508	43008	29180	33728	34511	32582	24706	28999	23219	17455	25993	21244	31585	35892	24821	338430	393140	352150	403940	454320	398660	368180	--	--
Lmyp003873	617.11	153.02	616.106	C28H24O16	[M+H]+	Quercetin-3-O-(2''-galloyl)glucoside		Flavonoids	黄酮	Flavonols		69624-79-9	3	45571	48496	54282	57544	58164	58136	49477	39820	54481	73071	82337	72163	50771	48978	62860	58848	52126	51578	258920	126400	243680	145050	298640	277590	135970	--	--
Lmfp003594	617.11	153.02	616.106	C28H24O16	[M+H]+	Quercetin-3-O-(2''-galloyl)galactoside		Flavonoids	黄酮	Flavonols		53209-27-1	3	58277	45829	47243	62797	58202	70825	45043	44613	61661	78686	93000	74914	48038	49321	43114	57556	53355	46208	267620	259310	250510	273760	317970	181790	310840	--	--
MWSHY0199	617.11	303.05	616.106	C28H24O16	[M+H]+	Quercetin-3-O-(6''-galloyl)galactoside		Flavonoids	黄酮	Flavonols		53171-28-1	1	78925	112260	86019	86681	78326	112950	107090	69894	73514	116930	129630	113200	92313	104540	108020	96248	91927	75088	299440	360770	344450	407050	432050	353390	399330	--	--
pmp001311	627.16	303.1	626.148	C27H30O17	[M+H]+	6-Hydroxykaempferol-7,6-O-Diglucoside		Flavonoids	黄酮	Flavonols		-	1	1662700	2087900	1567000	2483200	1723300	1906500	1778600	1812700	2120600	1280100	917450	872750	1070300	1099200	965430	1176800	911190	1030600	1890300	1403200	2798900	2503400	2102700	2279700	2758500	--	--
Lmtp003677	627.16	303.04	626.148	C27H30O17	[M+H]+	Quercetin-3-O-sophoroside (Baimaside)		Flavonoids	黄酮	Flavonols		18609-17-1	3	9	9	9	9	9	9	275320	298760	337170	9	9	9	9	9	9	9	9	9	243790	220780	265460	197390	311350	285100	294970	C12667	ko00944
pmp000596	627.16	465.1	626.148	C27H30O17	[M+H]+	Quercetin-3-O-(2''-O-galactosyl)glucoside		Flavonoids	黄酮	Flavonols		56782-99-1	1	225430	225140	243970	209640	187470	243220	246650	238980	134330	87214	86158	110250	121110	136920	137190	134870	116800	134370	70451	56603	57816	42990	52438	65986	66168	--	--
Zmcp002666	627.14	303.05	626.148	C27H30O17	[M+H]+	Quercetin3,7-diglucoside		Flavonoids	黄酮	Flavonols		-	1	1401200	1472900	1282700	1241100	1065800	1311700	1192700	1115300	1431100	1227800	1002400	1161900	1188400	1166000	1155000	1037800	1111800	1169300	1414700	1542900	1666700	1617800	1703700	1515700	1640200	--	--
pmb0645	627.19	465.2	626.185	C28H34O16	[M+H]+	Hesperetin-6-C-glucoside-7-O-glucoside		Flavonoids	黄酮	Flavonoid carbonoside		-	2	39245	53302	46085	28736	65245	34269	24693	39478	25511	44908	17701	33296	32976	21610	34609	22244	28368	20702	73022	72741	69717	70878	84781	70840	77041	--	--
pmn001529	629.08	169	630.086	C28H22O17	[M-H]-	3,4,5-Tri-O-Galloylshikimic acid		Phenolic acids	酚酸类	Phenolic acids		-	1	9	9	9	9	9	9	9	9	9	13770	9	9	9	9	9	9	9	9	1472500	1834500	1691100	1947600	1760300	1920700	1962800	--	--
Lmsn004714	629.11	169.01	630.122	C29H26O16	[M-H]-	1,6-Di-O-galloyl-2-O-p-coumaroyl-β-D-glucose		Phenolic acids	酚酸类	Phenolic acids		115713-49-0	2	27822	10244	17233	12680	23987	16070	9	8605.8	9	18624	13260	11762	9	9	9	10034	9	9	62550	49502	75602	77378	68319	63102	60174	--	--
Lmsn003088	635.09	169.01	636.096	C27H24O18	[M-H]-	1,4,6-Tri-O-galloyl-β-D-glucose		Phenolic acids	酚酸类	Phenolic acids		94513-58-3	1	6036	9	9	6395.8	8747.2	8730	6976.2	9	9	17910	16134	9	9	9	9739.2	9	6758.4	4448	464030	548760	685040	488950	566520	576690	631630	--	--
Lmsn002785	635.09	169.01	636.096	C27H24O18	[M-H]-	1,2,6-Tri-O-galloyl-β-D-glucose		Phenolic acids	酚酸类	Phenolic acids		79886-49-0	1	13706	9	18007	15623	9319.7	13402	15184	13722	12704	24380	14634	18203	18657	11744	12595	12727	12723	19843	1258500	1598400	1265700	1893500	1328500	1753900	1600200	C04360	--
pmb0709	713.16	465.2	712.149	C30H32O20	[M+H]+	Quercetin-7-O-(6''-malonyl)glucosyl-5-O-glucoside		Flavonoids	黄酮	Flavonols		-	3	9	9	9	9	9	9	9	9	9	2736.5	9	9	9	9	9	9	9	9	30456	41250	31199	29363	35829	40221	35772	--	--
Lmsn003625	787.1	635.09	788.107	C34H28O22	[M-H]-	1,2,3,6-Tetra-O-galloyl-β-D-glucose		Phenolic acids	酚酸类	Phenolic acids		79886-50-3	1	6605.2	9	9	9877.8	9	9	9	9	9	9	9	9	9	9	9	9	9	9	2247700	3171400	3199100	3037900	3161200	3413700	3351800	C04516	--
