# Supplementary material for: Effects of Pollen Germination and Pollen Tube Growth under Different Temperature Stresses in Mango (Mangifera indica L.) by Metabolome
Source: Metabolites. 2024 Oct 11;14(10):543. doi: 10.3390/metabo14100543 (PMC11509298; doi:10.3390/metabo14100543)
Supplement: Supplementary file 1 [file metabolites-14-00543-s001.zip › Table S2.xlsx]

## Sheet: Sheet1
Index	Q1 (Da)	Q3 (Da)	Molecular Weight (Da)	Formula	Ionization model	Compounds		Class I		Class II		CAS	Level	J15-1	J15-2	J15-3	J25-1	J25-2	J25-3	J35-1	J35-2	J35-3	R15-1	R15-2	R15-3	R25-1	R25-2	R25-3	R35-1	R35-2	R35-3	mix01	mix02	mix03	mix04	mix05	mix06	mix07	cpd_ID	kegg_map
pmf0096	88.99	70.9	89.995	C2H2O4	[M-H]-	Oxalic acid		Organic acids		Organic acids		144-62-7	3	50897	62514	50815	59521	69399	50306	41998	33696	22719	55829	43936	59238	65938	73634	46755	58060	52432	48904	31582	31878	26530	23865	24460	34752	33255	C00209	ko00230,ko00630,ko01100
Lmgn000188	89.02	59.01	90.032	C3H6O3	[M-H]-	D-Lactic Acid		Organic acids		Organic acids		10326-41-7	3	9	9	9	9	5302	4131.2	7675.2	9	9	5305	2936.2	9	9	3520.5	9	9	9	5934	8882	14754	13786	10330	16031	11837	13777	C00256	ko00620,ko01100
pme2601	89	59	90.032	C3H6O3	[M-H]-	3-Hydroxypropanoic acid		Organic acids		Organic acids		503-66-2	3	15870	10689	10851	15912	11758	9	9	9	9	9	9	6889.6	9129.2	18183	9	9	11465	14444	57530	90420	51531	62443	62531	62778	67103	C01013	ko00240,ko00410,ko00640,ko01100,ko01200
MWS2040	94.98	79.96	95.988	CH4O3S	[M-H]-	Methanesulfonic acid		Organic acids		Organic acids		75-75-2	3	70939	44832	44930	39850	47734	45778	44661	53178	48524	42308	39557	26458	33461	53650	37924	40818	56733	42883	231930	183040	238990	179020	238710	213460	156420	C11145	ko00920,ko01100
Lmqp000873	101.02	55.02	100.018	C4H4O3	[M+H]+	Succinic anhydride		Organic acids		Organic acids		108-30-5	3	77912	54661	70527	113500	100260	105280	159150	186840	134890	57601	65197	87228	69920	73624	80390	68469	72792	80121	253310	295740	343280	369740	437270	425050	447000	C19524	--
mws4052	102.06	56.05	101.048	C4H7NO2	[M+H]+	1-Aminocyclopropane-1-carboxylic acid		Organic acids		Organic acids		22059-21-8	1	452030	538520	517260	503410	571450	522940	490250	575070	497950	530950	500170	563150	581280	545200	589930	515250	524360	574050	461150	536100	521150	416690	469210	359730	435260	C01234	ko00270,ko01100,ko01110
MWSmce461	102.05	56.05	101.048	C4H7NO2	[M+H]+	L-Azetidine-2-carboxylic acid		Amino acids and derivatives		Amino acids and derivatives		2133-34-8	3	607010	571540	662480	734990	564330	690930	660180	705380	719220	636830	523770	617890	622850	815760	1032300	740700	781290	627790	437570	527390	435940	406440	460360	450460	456960	--	--
Lmgn000219	101.02	55.02	102.032	C4H6O3	[M-H]-	Succinic semialdehyde		Organic acids		Organic acids		692-29-5	3	8868	4727.5	11144	9361.8	11250	12942	17035	14621	19370	6755	8242	7077.8	11745	8238.5	7631.2	10560	6459.8	15920	20340	20148	18365	23583	20162	11250	27652	C00232	ko00250,ko00350,ko00650,ko00750,ko00760,ko01100,ko01200
pme3017	104.07	58	103.063	C4H9NO2	[M+H]+	2-Aminoisobutyric acid		Organic acids		Organic acids		62-57-7	2	1653200	1656600	1642500	1985500	1822900	1763100	1847500	1945600	1741200	1446300	1425500	1511900	1554800	1540100	1539300	1637800	1590400	1597300	4957900	5222500	5296800	5337700	5118500	5412100	5309000	C03665	--
pme3011	104.07	68.8	103.063	C4H9NO2	[M+H]+	γ-Aminobutyric acid		Organic acids		Organic acids		1956/12/2	2	5990200	5480500	6171000	7315700	7050600	7440000	8151400	7538900	6411200	6119700	6067100	6185100	6259200	6428900	7081100	6400300	6271100	6393100	1250800	1290000	1198600	1042100	1298300	1250300	1161500	C00334	ko00250,ko00330,ko00410,ko00650,ko00760,ko01100
pme3033	104.07	86	103.063	C4H9NO2	[M+H]+	N,N-Dimethylglycine		Amino acids and derivatives		Amino acids and derivatives		1118-68-9	3	4180800	4161700	4355000	5132200	4987100	5054000	5530500	5366100	4706500	4454000	4199500	4042200	4334500	4504200	4582400	4330700	4469200	4599000	976070	1000900	999830	1017700	1166700	1205600	1020800	C01026	ko00260,ko01100
Lmbn000193	103	59.01	104.011	C3H4O4	[M-H]-	Tartronate semialdehyde*		Organic acids		Organic acids		2480-77-5	3	1392.5	9	9	9	9	9	9	9	9	9	9	9	9	9	10414	9	9	9	20705	52287	54334	47175	45035	41516	35268	C01146	ko00053,ko00630,ko01100
mws0576	103.04	59.1	104.047	C4H8O3	[M-H]-	3-Hydroxybutyric acid		Organic acids		Organic acids		300-85-6	1	149740	181990	129400	167110	206260	165420	179440	218880	216950	220120	205470	209900	251680	196620	242620	272830	242460	251390	568310	725100	709550	732980	751240	732440	685090	C01089	ko00072,ko00650,ko01100
pme1975	103	59	104.06	C3H4O4	[M-H]-	Malonic acid		Organic acids		Organic acids		141-82-2	3	201460	195250	217020	225180	263000	240390	249380	254440	267670	293530	325410	298710	299040	309320	328790	305350	326630	274890	736860	839570	894870	930500	893450	914440	961730	C00383	ko00061,ko00240,ko00410,ko01100,ko01212
pme0010	106	60	105.043	C3H7NO3	[M+H]+	L-Serine		Amino acids and derivatives		Amino acids and derivatives		56-45-1	3	12963000	12902000	13231000	13264000	15102000	14414000	14477000	14778000	12695000	13907000	12917000	13320000	14333000	14562000	15260000	14107000	14882000	15014000	1812900	1683900	1494700	1329900	1612800	1810800	1305700	C00065	ko00260,ko00261,ko00270,ko00460,ko00600,ko00630,ko00920,ko00970,ko01100,ko01110,ko01200,ko01230,ko02010
pme0048	108.01	64	109.02	C2H7NO2S	[M-H]-	2-Aminoethanesulfinic acid		Organic acids		Organic acids		300-84-5	3	15749	7559.8	8177.2	8699.2	10458	12026	14505	11029	16310	7852.7	5783	8150.2	2863.8	10496	5237.5	7545.5	9926.2	3466.5	7567.8	15262	13501	9305.8	8840	8159	11114	C00519	ko00430,ko01100
pme0006	116.07	70.1	115.063	C5H9NO2	[M+H]+	L-Proline		Amino acids and derivatives		Amino acids and derivatives		147-85-3	1	1732500	1519800	1850700	1673900	1871600	1933900	1840600	1789700	1604200	1205700	1305000	1301000	1097100	1237800	1194700	1359900	1146400	1254500	1967700	1784200	1700700	1704600	1677300	1721500	1708900	C00148	ko00330,ko00332,ko00970,ko01100,ko01110,ko01230,ko02010
mws0376	115	71	116.011	C4H4O4	[M-H]-	Fumaric acid		Organic acids		Organic acids		110-17-8	1	176140	218510	186950	248850	227780	169370	266040	266400	310380	161800	156370	182140	153750	156750	170030	201250	170220	208100	339670	448840	523820	429950	564800	588080	452970	C00122	ko00020,ko00190,ko00220,ko00250,ko00350,ko00360,ko00620,ko00650,ko00760,ko01100,ko01110,ko01200
mws0256	118.09	72.1	117.079	C5H11NO2	[M+H]+	L-Valine		Amino acids and derivatives		Amino acids and derivatives		72-18-4	1	2783400	2929900	2950400	3034700	3010700	3252600	3692100	3487200	3334700	3087100	3219200	3009500	3717000	3521800	3510800	3654100	3721500	3416300	9879500	9402400	9892900	9453800	10268000	9481300	9821700	C00183	ko00280,ko00290,ko00311,ko00460,ko00770,ko00966,ko00970,ko01100,ko01110,ko01210,ko01230,ko02010
mws0192	117.02	73	118.027	C4H6O4	[M-H]-	Succinic acid*		Organic acids		Organic acids		110-15-6	1	3622700	3234300	3449000	4912800	4563800	5060300	5905500	6264700	5637100	3369700	3440300	3438800	3607200	3943500	3594600	3553300	3837300	3987400	13894000	16505000	15889000	18303000	16902000	18262000	17262000	C00042	ko00020,ko00190,ko00250,ko00310,ko00350,ko00360,ko00620,ko00630,ko00640,ko00650,ko00760,ko00920,ko01100,ko01110,ko01200
mws0470	117.02	73	118.027	C4H6O4	[M-H]-	Methylmalonic acid*		Organic acids		Organic acids		516-05-2	1	3506700	3249600	3210600	4524300	5124900	5227600	5820100	6696200	6607000	3292700	3669300	3225900	3594900	3465700	3662300	3834400	3820300	3272300	14595000	16725000	15662000	16184000	17102000	17087000	18752000	C02170	ko00240,ko00280,ko00640,ko01100
mws0147	117.06	59	118.063	C5H10O3	[M-H]-	β-Hydroxyisovaleric acid		Organic acids		Organic acids		625-08-1	2	48952	134820	122560	63333	125070	147650	34077	125130	83597	148020	60248	109590	133890	97996	77202	76790	212360	53440	81495	115390	100250	117190	120020	120140	136540	C20827	ko00280,ko01100
pme3096	118	74	119.022	C3H5NO4	[M-H]-	Aminomalonic acid		Organic acids		Organic acids		1068-84-4	3	83331	91776	84104	169260	161090	129800	192990	180310	208500	122750	86714	102280	120660	103150	125270	112340	107520	118120	530150	555650	585820	578800	651370	626020	656430	C00872	--
mws0671	120.07	74.1	119.058	C4H9NO3	[M+H]+	L-Homoserine*		Amino acids and derivatives		Amino acids and derivatives		672-15-1	2	4344200	4994900	4899400	4981600	5799200	5219200	5152600	5865300	4937600	8090800	7472400	8105700	8043800	8057300	8645500	7937200	8694600	8818400	4801300	4949000	4674700	4200500	4836400	4787900	4492600	C00263	ko00260,ko00270,ko00300,ko00920,ko01100,ko01110,ko01230
mws0230	120.07	74	119.058	C4H9NO3	[M+H]+	L-Threonine*		Amino acids and derivatives		Amino acids and derivatives		72-19-5	2	4468900	5628900	4640000	4794400	5858900	5393700	5193600	5436400	4746400	8092400	6954900	7997600	7704800	8033800	9124700	7606000	7927300	8162900	5181500	5137800	4738700	4175900	4803700	4875900	4079200	C00188	ko00260,ko00261,ko00290,ko00860,ko00970,ko01100,ko01110,ko01230,ko02010
pme1216	122.03	78	123.032	C6H5NO2	[M-H]-	2-Picolinic acid		Organic acids		Organic acids		98-98-6	3	50088	43992	42312	67600	67863	60203	72286	74786	74560	51792	44535	41577	42130	44118	33485	55966	55468	51614	399770	435070	420410	444250	525590	487590	517020	C10164	ko00380,ko01100
mws0236	124.01	80	125.015	C2H7NO3S	[M-H]-	2-Aminoethanesulfonic acid		Organic acids		Organic acids		107-35-7	3	97530	71708	80486	108190	121300	100080	88886	102300	147130	110080	87108	77675	65700	72546	41877	57411	82623	112950	12376	14699	13568	12999	17268	17740	18205	C00245	ko00430,ko00920,ko01100,ko02010
MWSmce448	127.05	81.04	126.043	C5H6N2O2	[M+H]+	Imidazol-1-yl-acetic acid*		Organic acids		Organic acids		22884-10-2	3	6816300	7107100	5898400	4823100	6045300	6191300	6208600	5685500	5121800	6336000	5826000	5981600	5828600	4862800	5230600	5252900	5186500	6413200	1249100	1434800	1367100	1085500	1700600	1421600	1719600	--	--
MWSmce118	127.05	81.04	126.043	C5H6N2O2	[M+H]+	Imidazole-4-Acetic Acid*		Organic acids		Organic acids		645-65-8	3	5455800	4927600	6149900	7106600	5474100	5327100	6844100	5695800	5861600	6502700	5701900	6050600	6662500	4934900	5586000	5289500	4416400	5097900	1833700	1781100	1704500	1275600	1481500	1265100	1589000	C02835	ko00340,ko01100
MWSmce706	129.07	56.05	128.059	C5H8N2O2	[M+H]+	Cyclo(Ala-Gly)		Amino acids and derivatives		Amino acids and derivatives		4526-77-6	3	128770	123910	107450	120920	127440	149520	154050	114850	123260	94294	37826	45322	95911	93981	131310	37807	31326	81251	72645	63448	72315	59259	60731	76646	51816	--	--
MWS0811	130.09	84.08	129.079	C6H11NO2	[M+H]+	DL-Pipecolic Acid		Organic acids		Organic acids		3105-95-1	1	829060	849770	734030	881640	879320	979090	795220	856180	945650	711240	752790	693190	926520	823100	770300	736190	846300	896220	2188000	2804100	3095100	2389800	3085800	2780100	2594600	C00408	ko00310,ko00960,ko01100,ko01110
mws0216	132.07	86	131.058	C5H9NO3	[M+H]+	Trans-4-Hydroxy-L-proline		Amino acids and derivatives		Amino acids and derivatives		51-35-4	2	12890000	12058000	11802000	12733000	14302000	13033000	14151000	13434000	13126000	12956000	12377000	13070000	13840000	13788000	13347000	14397000	14213000	13835000	23670000	25922000	25060000	25358000	26198000	27655000	27321000	C01157	ko00330,ko01100,ko02010
MWS2413	130.05	58.03	131.058	C5H9NO3	[M-H]-	N-acetyl-beta-alanine		Amino acids and derivatives		Amino acids and derivatives		3025-95-4	3	9	9	9	9	5988.6	9	9	4631.5	9	9	9	4235.2	9	9	9	3798.2	9	9	12710	14315	14385	9822	17991	10745	11270	C01073	ko00410
Zmpn000638	130.05	88.04	131.069	C4H9N3O2	[M-H]-	3-Guanidinopropionic acid		Organic acids		Organic acids		353-09-3	3	117220	120430	129180	132810	136250	111020	127270	126570	129100	117540	134230	132310	138440	132990	139400	131700	125270	113830	48510	42710	46103	46736	51119	47589	51410	C03065	--
pme0274	132.1	69	131.095	C6H13NO2	[M+H]+	6-Aminocaproic acid		Organic acids		Organic acids		60-32-2	2	9527200	9785200	10391000	10931000	11492000	13313000	11018000	12031000	13787000	11079000	10504000	10103000	13940000	11657000	12078000	12000000	11606000	12981000	23505000	20238000	21983000	20099000	22967000	21501000	19906000	C02378	ko01100
mws1587	132.1	86	131.095	C6H13NO2	[M+H]+	L-Norleucine		Amino acids and derivatives		Amino acids and derivatives		327-57-1	1	217030	179760	214050	196550	183790	181540	206840	186510	199750	162360	165180	199110	195040	175740	158930	189720	178520	180170	257170	269190	215080	337540	284330	285550	310530	C01933	--
mws0258	132.1	86	131.095	C6H13NO2	[M+H]+	L-Isoleucine*		Amino acids and derivatives		Amino acids and derivatives		73-32-5	1	311590	326090	290260	327560	312120	379710	310820	346370	399410	341150	315980	305300	408610	346290	412570	385880	323970	356720	712380	666880	651860	640350	776050	741680	714510	C00407	ko00280,ko00290,ko00460,ko00960,ko00966,ko00970,ko01100,ko01110,ko01210,ko01230,ko02010
mws0227	132.1	86.2	131.095	C6H13NO2	[M+H]+	L-Leucine*		Amino acids and derivatives		Amino acids and derivatives		61-90-5	1	293480	301840	281160	338180	306260	422880	349580	353120	429460	321900	329070	331770	409610	351290	395360	398360	380120	372570	743480	679150	684950	674280	744960	757310	727440	C00123	ko00280,ko00290,ko00966,ko00970,ko01100,ko01110,ko01210,ko01230,ko02010
Lmbn001288	131.03	87.04	132.042	C5H8O4	[M-H]-	2-Hydroxy-2-methyl-3-oxobutanoic acid		Organic acids		Organic acids		71698-08-3	3	15487	19324	12933	12883	14578	11914	12709	15867	8489.4	13199	20713	23755	21059	14782	15231	14776	20121	20501	283920	276260	309400	295100	334620	333990	320450	C06010	ko00290,ko00650,ko00660,ko00770,ko01100,ko01110,ko01210,ko01230
mws0473	131.03	87.05	132.042	C5H8O4	[M-H]-	2-Methylsuccinic acid*		Organic acids		Organic acids		498-21-5	1	105940	96980	99490	109760	116960	114070	96300	94848	99071	95290	109670	94004	104340	104870	93499	126030	94176	121990	2051300	2244000	2438900	2507400	2494000	2522600	2556200	--	--
Lmmn002164	131.03	87.05	132.042	C5H8O4	[M-H]-	Monomethyl succinate*		Organic acids		Organic acids		3878-55-5	1	10340	16839	8179.1	14283	14854	12096	12038	14292	17970	11320	17089	14374	13608	10826	13472	17727	16539	11632	239940	265530	253200	291630	298570	273740	285830	--	--
pme0243	131.03	87.05	132.042	C5H8O4	[M-H]-	Glutaric acid		Organic acids		Organic acids		110-94-1	3	67280	64926	71592	67918	56617	79349	66612	82869	70886	79687	97402	94261	90699	74472	83796	70995	95827	103990	552510	639200	632700	673260	677210	689180	689740	C00489	ko00071,ko00310,ko01100
Lmmn000806	131.03	87.05	132.042	C5H8O4	[M-H]-	Dimethylmalonic acid*		Organic acids		Organic acids		595-46-0	1	13047	13892	9585.8	12350	15220	9747.5	12251	12397	12329	12919	11644	16291	14535	19825	16255	12178	12841	16898	247240	263390	261390	271920	282410	276230	293480	--	--
Lmgn000160	131.05	70.03	132.053	C4H8N2O3	[M-H]-	3-Ureidopropionic Acid		Organic acids		Organic acids		462-88-4	3	51600	38658	67196	53260	63291	49841	62616	53060	60716	64058	78255	72848	69843	83317	79604	65619	81411	83051	98628	96080	125180	130710	110670	111130	122980	C02642	ko00240,ko00410,ko00770,ko01100
mws0001	133.06	74	132.054	C4H8N2O3	[M+H]+	L-Asparagine		Amino acids and derivatives		Amino acids and derivatives		70-47-3	2	2730500	2866200	2949400	3058700	3339300	3111900	3067700	3375200	3228400	4267400	3947000	4867500	4392500	4705100	4825400	4574000	4327700	4920200	5194400	5121400	5362300	4689400	4340000	4052900	5034200	C00152	ko00250,ko00460,ko00970,ko01100,ko01110,ko01230
mws0972	131.07	85	132.079	C6H12O3	[M-H]-	6-Hydroxyhexanoic acid		Organic acids		Organic acids		1191-25-9	1	42904	61671	40262	62733	48947	59949	58145	53357	41583	24630	21273	31193	17341	27022	24597	18547	29668	30581	18686	22728	21676	28555	22135	27243	27080	C06103	--
pme2527	133	116	132.09	C5H12N2O2	[M+H]+	L-Ornithine		Amino acids and derivatives		Amino acids and derivatives		70-26-8	3	37446	44813	38931	32119	43864	40728	44973	35407	36498	26486	36023	30407	38198	29792	35676	45593	60215	36973	68190	77368	76898	67747	74100	64405	86879	C00077	ko00220,ko00330,ko00472,ko00480,ko01100,ko01110,ko01210,ko01230,ko02010
MWS1882	132.03	88.04	133.038	C4H7NO4	[M-H]-	Iminodiacetic acid		Organic acids		Organic acids		142-73-4	3	77600	52508	61586	89423	115980	91410	85816	83922	64664	124070	47200	55417	91467	51201	68393	53418	62513	141490	461470	483920	501110	521710	492550	430810	449460	C19911	--
MWSmce609	134.04	74.02	133.038	C4H7NO4	[M+H]+	L-Aspartic acid		Amino acids and derivatives		Amino acids and derivatives		56-84-8	3	391410	504860	517090	498100	450680	446180	531330	635720	614710	624130	430010	611950	550100	728710	589530	573100	619220	611840	3248400	3220100	2814600	2694500	2943800	3327200	2778600	C00049	ko00220,ko00250,ko00260,ko00261,ko00270,ko00300,ko00340,ko00410,ko00460,ko00710,ko00760,ko00770,ko00970,ko01100,ko01110,ko01200,ko01210,ko01230,ko02010
MWS1709	133.01	71.01	134.022	C4H6O5	[M-H]-	D-Malic acid		Organic acids		Organic acids		636-61-3	1	5248300	5404300	4789100	6133300	5747900	5858100	6100300	6109500	5306500	3758600	3364800	3551100	3818500	4306300	3459800	3487500	3780000	3256700	39560000	41789000	42601000	42720000	49924000	44586000	45664000	C00497	ko00650,ko01100
mws0275	133.01	71.01	134.022	C4H6O5	[M-H]-	L-Malic acid*		Organic acids		Organic acids		97-67-6	1	225880	216870	195970	251740	253440	255110	278960	198210	282550	157510	154690	146650	137080	140570	167290	166500	135530	141590	1898800	1807900	2022600	2026700	2317900	2103300	2226300	C00149	ko00020,ko00620,ko00630,ko00710,ko01100,ko01110,ko01200
Lmbn000198	133.01	71.01	134.022	C4H6O5	[M-H]-	3-Dehydro-L-Threonic Acid*		Organic acids		Organic acids		-	1	180590	223530	130690	187730	242960	200120	194560	179460	211490	131230	137320	103450	143550	122170	142180	150590	108980	126930	1882600	1640500	1960700	1838900	2020700	1927800	2096700	C03064	ko00053,ko01100
Zmgn000503	133.05	71.01	134.058	C5H10O4	[M-H]-	2,3-Dihydroxy-3-Methylbutanoic Acid		Organic acids		Organic acids		1756-18-9	1	279810	285850	296320	401960	419270	336380	371630	394520	403760	212740	195050	190230	199530	246450	250630	217240	223010	235480	2178600	2314200	2356500	2478700	2569300	2534100	2363700	C04039	--
Zmdp000972	136.04	91.05	135.035	C4H9NO2S	[M+H]+	S-Methyl-L-cysteine		Amino acids and derivatives		Amino acids and derivatives		1187-84-4	2	74761	79670	85314	97157	78570	88092	78799	83993	109940	90795	97716	89217	94571	93741	90211	92494	116830	88216	2313400	2693500	2439000	2526900	2555400	2547100	2400800	C22040	ko02010
pme1002	138.09	103	137.084	C8H11NO	[M+H]+	L-Tyramine		Amino acids and derivatives		Amino acids and derivatives		51-67-2	1	9594.7	10923	8284.9	9336.5	8529.4	13739	16420	11050	9193.9	137600	138340	143760	170610	150340	176990	148150	143660	147250	853320	951500	976760	928760	983260	971590	1083000	C00483	ko00350,ko00950,ko01100,ko01110
MWSmce585	104.07	59.01	139.04	C4H9NO2	[M-Cl]+	Methyl 3-aminopropanoate		Amino acids and derivatives		Amino acids and derivatives		3196-73-4	2	1568700	1495000	1412900	1580800	1656400	1516300	1724900	1668500	1461200	1304600	1278100	1303100	1415100	1364900	1366900	1293400	1340200	1375400	4214200	4295800	4431000	4239900	4626000	4800700	4716800	--	--
pme3207	141.02	59	142.027	C6H6O4	[M-H]-	Muconic acid		Organic acids		Organic acids		1119-72-8	2	30797000	32024000	30774000	29546000	31370000	29211000	31356000	28686000	30127000	30282000	30820000	30226000	29757000	30635000	29660000	30356000	31251000	29977000	1186100	1125800	1261300	1279300	1310600	1190200	1347300	C02480	ko01100
Hmsp000364	144.1	98.09	143.095	C7H13NO2	[M+H]+	L-Cyclopentylglycine		Amino acids and derivatives		Amino acids and derivatives		2521-84-8	3	36627	41183	56006	18171	38138	22985	83700	39358	66057	31345	65525	24802	30238	76086	25041	46044	66521	98348	526090	492860	522250	510330	559470	511880	448050	--	--
Rfmb320	144.1	84.08	143.095	C7H13NO2	[M+H]+	1-Methylpiperidine-2-carboxylic acid		Organic acids		Organic acids		7730-87-2	2	9	9	9	9	9	9	9	9	9	30730	19759	36219	35211	43733	32573	9	9	9	883460	1003900	848350	998950	837140	914930	925800	--	--
mws0851	143.11	143.11	144.115	C8H16O2	[M-H]-	Valproic Acid		Organic acids		Organic acids		99-66-1	2	552310	707070	732520	681850	601920	716500	595750	672400	651150	737050	711860	712470	710280	692680	705770	686750	715120	715760	1057400	1189700	1198300	1219200	1303800	1294800	1118400	--	--
Lmqp000427	146.08	82.07	145.074	C6H11NO3	[M+H]+	N-Methyl-Trans-4-Hydroxy-L-Proline		Amino acids and derivatives		Amino acids and derivatives		4252-82-8	3	114620	96748	97192	53110	114920	95639	111710	102680	80344	85805	71494	109710	89508	102540	102750	74882	127590	101790	228660	188730	189720	146420	176430	185610	172620	--	--
mws0567	146.09	87	145.085	C5H11N3O2	[M+H]+	4-Guanidinobutyric acid		Organic acids		Organic acids		463-00-3	3	135670	113450	107860	125040	131250	112770	96492	105290	141320	96690	97804	104120	88772	91109	80688	68165	79253	65967	658410	801390	636150	744700	705780	798870	766300	C01035	ko00330,ko01100
pme2380	145.01	101	146.022	C5H6O5	[M-H]-	α-Ketoglutaric acid		Organic acids		Organic acids		328-50-7	3	56712	45968	39745	74270	64004	66195	47295	26782	47122	35410	22638	20204	21800	17996	24223	28856	16722	29161	529700	520600	532610	562690	599410	519420	587240	C00026	ko00020,ko00040,ko00053,ko00220,ko00250,ko00300,ko00310,ko00340,ko00430,ko00630,ko00650,ko00660,ko01100,ko01110,ko01200,ko01210,ko01230
mws0924	145.05	101	146.058	C6H10O4	[M-H]-	2-Methylglutaric acid*		Organic acids		Organic acids		617-62-9	2	183130	217730	200130	187670	203630	230040	244590	194050	128120	203130	178450	164630	220660	200200	218090	242510	216970	202190	561250	594940	606910	598990	722090	635800	699510	--	--
Lmbn001609	145.05	83.05	146.058	C6H10O4	[M-H]-	2-Acetyl-2-Hydroxybutanoic Acid		Organic acids		Organic acids		-	3	34421	23698	22292	18820	50411	28720	23291	31800	24330	28184	33218	30168	23849	34355	27375	37108	31453	26651	36019	70483	68336	63413	79771	76125	60425	C06006	ko00290,ko01100,ko01110,ko01210,ko01230
mws0208	145.05	101	146.058	C6H10O4	[M-H]-	Adipic Acid*		Organic acids		Organic acids		124-04-9	2	281440	193910	266020	273720	327050	256980	247480	243590	264270	204460	231390	182020	239020	235540	247840	211070	234440	219020	656040	645570	735810	754210	715900	731530	751020	C06104	ko01100
Wmzn000227	145.06	109.04	146.058	C6H10O4	[M-H]-	2,2-Dimethylsuccinic acid		Organic acids		Organic acids		597-43-3	3	278980	276300	273410	258310	311650	285150	294570	296070	366240	328830	264440	153590	262610	243170	227270	196600	261060	202110	45138	39692	44700	46240	35056	46393	39069	--	--
mws1050	148.06	88	147.053	C5H9NO4	[M+H]+	O-Acetylserine		Amino acids and derivatives		Amino acids and derivatives		5147-00-2	2	1301900	1436000	1124900	1229700	1278800	1235500	1204800	1339400	1055100	99980	90944	96209	100630	124250	92936	74859	93519	98399	4974000	4362000	4019700	3602900	4507400	4255400	3849800	C00979	ko00270,ko00908,ko00920,ko01100,ko01110,ko01200,ko01230,ko04122
Zmzn000113	146.05	102.06	147.053	C5H9NO4	[M-H]-	L-threo-3-Methylaspartate		Amino acids and derivatives		Amino acids and derivatives		6061-13-8	1	137340	130470	114860	182910	141130	120620	176180	191860	181880	133470	101760	104780	172440	105730	127580	159360	164120	151500	602870	622530	827300	665280	692350	742630	696690	C03618	ko00630,ko00660,ko01100,ko01200
pme0014	148.06	84	147.053	C5H9NO4	[M+H]+	L-Glutamic acid		Amino acids and derivatives		Amino acids and derivatives		56-86-0	1	9051900	11093000	9537600	12879000	12352000	13165000	11542000	10786000	12554000	9233400	11153000	9588400	12448000	9695700	10008000	8146800	8879900	10988000	45448000	43125000	39358000	38913000	39453000	42164000	37883000	C00025	ko00220,ko00250,ko00330,ko00332,ko00340,ko00430,ko00480,ko00630,ko00650,ko00660,ko00860,ko00910,ko00970,ko01100,ko01110,ko01200,ko01210,ko01230,ko02010
MWSmce190	148.09	74.02	147.09	C6H13NO3	[M+H]+	(2S,3R,4S)-4-Hydroxyisoleucine		Amino acids and derivatives		Amino acids and derivatives		55399-93-4	3	75315	60858	75830	72342	63122	67588	73810	60563	38561	88624	87317	72169	73973	97826	96841	92879	90887	76868	122010	158000	120820	138300	89535	139210	121680	--	--
MWSmce608	148.1	74.02	147.09	C6H13NO3	[M+H]+	4-Hydoxy-L-Isoleucine		Amino acids and derivatives		Amino acids and derivatives		781658-23-9	3	61857	64453	74483	61251	69129	63061	71833	73922	61437	93119	75008	75330	61789	71726	59040	77157	109450	87867	105750	113040	133130	127700	119890	123830	151920	--	--
Lmbn000216	147.03	57.03	148.037	C5H8O5	[M-H]-	3-Methylmalic acid*		Organic acids		Organic acids		152204-30-3	3	16478	22644	11474	21740	16071	21418	35767	29299	11333	9	9	9	13881	25079	12424	21020	9	11160	289180	370040	396110	374680	314750	374820	438100	C06032	ko00290,ko00660,ko01100,ko01210,ko01230
Zmyn000247	147.03	57.03	148.037	C5H8O5	[M-H]-	2-Hydroxyglutaric Acid*		Organic acids		Organic acids		13095-48-2	3	9	9	9	19591	15212	20468	23586	24158	19447	9	9	9	17774	9	9	13267	13762	9911.8	313350	286500	370810	347880	256920	372690	447230	C03196	ko00310,ko01100
pmb2826	147.03	87.1	148.037	C5H8O5	[M-H]-	L-Citramalic acid		Organic acids		Organic acids		6236/9/5	1	9	9	9230.5	9	9	9	9	9	9	9	9	9	9	9	9	9	9	9	404190	598670	599580	605590	460460	586860	668950	C02614	ko00660,ko01100
MWS3036	147.03	85.03	148.037	C5H8O5	[M-H]-	3-Hydroxyglutaric acid		Organic acids		Organic acids		638-18-6	3	9	9	9	9	9	9	9	9	9	9	9133.8	6482.2	9	8383.2	7184	9	9	9	148180	204980	162390	210770	226660	224790	171690	--	--
pme1210	150.06	61	149.051	C5H11NO2S	[M+H]+	L-Methionine		Amino acids and derivatives		Amino acids and derivatives		63-68-3	1	553090	544880	533380	776080	652360	749180	764340	816810	762890	650860	699500	744000	750030	648370	710470	533180	552120	609670	2496700	2834600	2993800	2784500	2813900	2554000	2708600	C00073	ko00270,ko00966,ko00970,ko01100,ko01110,ko01210,ko01230
mws0262	149.01	87	150.016	C4H6O6	[M-H]-	L-Tartaric acid		Organic acids		Organic acids		87-69-4	2	75486	86601	90993	112420	126430	96076	98797	119970	99666	119500	121040	116410	107030	102040	97874	97295	108430	94262	270750	246930	240260	275320	272820	273670	236110	C00898	ko00630,ko01100
pmf0420	149.06	74.9	150.068	C9H10O2	[M-H]-	Benzyl acetate		Organic acids		Organic acids		140-11-4	3	399410	455950	506430	427520	458700	473180	444440	484530	478790	423610	410190	475970	450260	367070	377520	416380	420010	401760	115580	117380	122590	135720	159120	184140	206060	C15513	--
MWS1962	153.13	83.05	152.12	C10H16O	[M+H]+	cis-Citral		Organic acids		Organic acids		5392-40-5	3	10854	9768.7	14283	12953	11652	12973	12643	14508	12194	10845	10479	12482	11529	11642	12492	11977	11231	12472	72543	60696	65129	59768	73805	80861	72584	C09847	ko01110
mws0254	156.08	110	155.069	C6H9N3O2	[M+H]+	L-Histidine		Amino acids and derivatives		Amino acids and derivatives		71-00-1	1	30110000	31304000	31579000	33033000	32875000	33403000	33556000	34175000	31538000	25301000	24846000	24910000	25669000	25569000	26318000	25538000	24715000	26277000	2795700	2606700	2619200	2445700	2522200	2818700	2887400	C00135	ko00340,ko00410,ko00970,ko01100,ko01110,ko01230,ko02010
mws2124	154.98	78.8	155.982	C2H5O6P	[M-H]-	2-Phosphoglycolate		Organic acids		Organic acids		13147-57-4	3	33196	41022	30582	44568	37677	41214	42214	19792	36573	43612	38050	40148	48937	23254	25132	30194	28624	47353	70916	63934	90681	87308	57868	130610	142320	--	--
Lmbn001467	158.08	116.07	159.09	C7H13NO3	[M-H]-	5-Acetamidopentanoic Acid		Organic acids		Organic acids		1072-10-2	3	44177	35632	38042	37029	33663	28184	36133	33222	38255	17273	14042	18021	19692	15215	19654	24234	16176	18015	52368	48597	32450	47898	55086	53058	49640	C03087	ko00310,ko01100
Zmjn001813	159.07	97.06	160.074	C7H12O4	[M-H]-	Pimelic acid*		Organic acids		Organic acids		111-16-0	3	9	9	15947	16954	13487	13143	14324	8037.8	8788.5	7359.8	9	9	9	9	12384	9	9	9	18892	12130	15983	19767	15965	20978	14240	C02656	ko00780,ko01100
Lmbn002072	159.07	97.07	160.074	C7H12O4	[M-H]-	2-Propylsuccinic acid*		Organic acids		Organic acids		618-57-5	3	10940	4945.8	6640	10400	9	10226	7841.5	9478.5	8994	9892.2	9	9	10956	9	9	6605.5	6613.2	6057.4	12041	14346	11976	9843	16485	13856	17041	C16657	--
mws1550	162.06	73.1	161.051	C6H11NO2S	[M+H]+	S-Allyl-L-cysteine		Amino acids and derivatives		Amino acids and derivatives		21593-77-1	3	5723.9	8038.5	6504	5533.7	6229	9	6911.1	10781	9	5482.2	6162.7	5489.6	7131.1	4411.3	5183.2	9	9	9	131340	113640	114160	118060	131870	127240	123350	C16759	--
pme3382	160.06	98	161.069	C6H11NO4	[M-H]-	N-Acetyl-L-threonine		Amino acids and derivatives		Amino acids and derivatives		17093-74-2	3	12060	11606	13184	12006	17406	15568	16445	21483	11891	9589.2	15539	12648	11946	10655	23115	12887	5914.2	12864	34780	30448	34598	50561	38566	48913	34551	--	--
pme2761	161	73	162.016	C5H6O6	[M-H]-	4-Hydroxy-2-oxoglutaric acid		Organic acids		Organic acids		1187-99-1	3	40159	23035	9	9	34109	27115	44999	35598	47583	53558	41340	62917	42584	56941	47301	9	57802	46290	165060	189670	216440	195400	208510	219890	162140	C01127	ko00630,ko01100
pme2914	161.05	99	162.053	C6H10O5	[M-H]-	3-Hydroxy-3-methylpentane-1,5-dioic acid		Amino acids and derivatives		Amino acids and derivatives		503-49-1	1	164310	173200	191980	182880	225800	214420	195620	194680	206430	134510	85865	109710	144610	154850	136820	142900	130400	114620	658750	784640	966810	1017600	785320	907750	915070	C03761	--
Lmbp000123	164.07	56.05	163.067	C6H13NO2S	[M+H]+	L-Homomethionine		Amino acids and derivatives		Amino acids and derivatives		25148-30-5	1	1339700	1559000	1113200	1130700	1143800	1178800	1109900	1067300	1434100	1522200	1101100	1277600	1506200	1296500	1266000	1504500	1386700	1398500	1399700	1720200	1498700	1475900	1398300	1536900	1375100	C17213	ko00966,ko01110,ko01210
pme2617	166.05	102	165.046	C5H11NO3S	[M+H]+	L-Methionine Sulfoxide		Amino acids and derivatives		Amino acids and derivatives		3226-65-1	2	4191300	4650600	4545500	4212600	4800000	4493300	4314200	4537000	4149200	3849000	3549500	3833500	4188100	4122900	3866700	3860100	3648900	4294900	16307000	15842000	16633000	18140000	17198000	16346000	16655000	C02989	ko00270
pme0021	166.09	120.08	165.07	C9H11NO2	[M+H]+	L-Phenylalanine		Amino acids and derivatives		Amino acids and derivatives		63-91-2	1	1374600	1292200	1342000	1470900	1591900	1465800	1536700	1735900	1564900	1654000	1507700	1834000	1594600	1750600	1655300	1788400	1829600	1793300	5042000	5045600	4952000	5158100	5973000	5858100	5709300	C00079	ko00360,ko00400,ko00460,ko00940,ko00960,ko00966,ko00970,ko00998,ko01100,ko01110,ko01210,ko01230,ko02010
mws0344	165.04	75	166.048	C5H10O6	[M-H]-	D-Xylonic acid		Organic acids		Organic acids		526-91-0	1	404430	722080	839750	1133000	764970	880180	1023900	889870	919850	1431800	1196500	988970	1185900	1199300	964230	1067700	1037200	1077600	5738200	7828600	7067500	8630900	5851300	8360500	7654400	C00502	ko00040,ko01100
mws2125	166.98	78.7	167.982	C3H5O6P	[M-H]-	Phosphoenolpyruvate		Organic acids		Organic acids		138-08-9	3	9	9	9	12525	9	6565	6936.8	9	9	11768	9	9122.2	11705	12531	9	5610.5	14403	9201.2	231350	321220	376730	348340	309490	361150	350200	C00074	ko00010,ko00020,ko00400,ko00440,ko00620,ko00710,ko00998,ko01100,ko01110,ko01200,ko01230
pme0181	170.09	124	169.085	C7H11N3O2	[M+H]+	3-Methyl-L-Histidine		Amino acids and derivatives		Amino acids and derivatives		368-16-1	3	32216	30700	38845	51686	32720	35701	40018	31161	26419	24756	28583	25265	33639	28059	23171	27718	27688	23049	195380	348260	325600	247040	276410	312970	568860	C01152	ko00340,ko01100
pme3186	169	79	169.998	C3H7O6P	[M-H]-	DL-Glyceraldehyde-3-phosphate		Organic acids		Organic acids		591-59-3	3	23738	33322	41186	44017	36185	42367	36514	30377	34759	9	9	9	9	9	9	9	9	9	945000	837470	801720	976930	1065600	1047700	1009800	C00661	--
ML10176345	171.03	109.03	172.037	C7H8O5	[M-H]-	3-Dehydroshikimic acid		Organic acids		Organic acids		2922-42-1	1	27317	43166	22002	36394	39820	47156	40460	50182	39726	19891	31454	36999	29693	24593	20793	20782	32579	13960	1777100	1823100	2003300	1773600	2151200	2202100	2137500	C02637	ko00400,ko01100,ko01110,ko01230
pme3009	175.02	99	174.016	C6H6O6	[M+H]+	Trans-Citridic acid		Organic acids		Organic acids		4023-65-8	2	826390	806140	785240	900960	862970	738090	874760	801970	918590	944240	810620	870430	964280	975950	783260	824340	808180	823750	1709900	1830200	1049900	1507000	1466600	1634600	1705800	C02341	ko00660,ko01100
mws0154	173.05	93	174.053	C7H10O5	[M-H]-	Shikimic acid		Organic acids		Organic acids		138-59-0	1	12624	24988	29904	15742	24663	16737	23698	24058	20666	25987	17358	22870	14609	13328	17584	20851	19878	25144	1517600	2102800	2024600	2611800	1751600	2729000	2927200	C00493	ko00400,ko01100,ko01110,ko01230
MWS4471	173.06	58.03	174.064	C6H10N2O4	[M-H]-	N-Alpha-Acetyl-L-Asparagine		Amino acids and derivatives		Amino acids and derivatives		4033-40-3	3	12508	9	9	9	9	9	9	10349	9	14724	9	10766	15583	9	13556	9	9	9	856700	873460	869630	919450	1044000	814080	1084600	--	--
Zmyn000155	173.11	131.08	174.1	C7H14N2O3	[M-H]-	N-α-Acetyl-L-ornithine		Amino acids and derivatives		Amino acids and derivatives		6205/8/9	2	192530	210830	192630	193680	228740	196640	235570	223800	185140	122110	124650	107600	149920	157580	129140	152240	162740	148110	4306300	4792900	4538100	4891800	4921000	4791100	5055900	C00437	ko00220,ko01100,ko01110,ko01210,ko01230
MWSmce119	175.11	70.06	174.112	C6H14N4O2	[M+H]+	L-Arginine		Amino acids and derivatives		Amino acids and derivatives		74-79-3	1	16936	22812	17940	20483	22878	25614	21311	12722	28065	17276	10849	15709	17472	17804	15488	18660	22020	18212	502960	590290	780270	537160	605000	454850	601200	C00062	ko00220,ko00261,ko00330,ko00472,ko00970,ko01100,ko01110,ko01230,ko02010
pme2559	174.04	88	175.048	C6H9NO5	[M-H]-	N-Acetyl-L-Aspartic Acid		Amino acids and derivatives		Amino acids and derivatives		997-55-7	2	41744	45701	46526	63050	46399	54809	37649	51568	49082	41995	51380	36822	38293	40295	74412	50952	38560	40356	27368	25495	30469	27852	29802	40905	31597	C01042	ko00250,ko01100
pme0008	176.1	113	175.096	C6H13N3O3	[M+H]+	L-Citrulline		Amino acids and derivatives		Amino acids and derivatives		372-75-8	3	90624	79696	62947	62097	83814	74098	62992	92357	60404	108720	96363	106750	139510	167090	115030	142500	107060	118010	465650	806940	522760	724760	579020	632110	536940	C00327	ko00220,ko01100,ko01110,ko01230
Lmbn001754	175.06	115.04	176.068	C7H12O5	[M-H]-	3-Isopropylmalic Acid*		Organic acids		Organic acids		921-28-8	2	9	9	9	9	9	9	9	9	9	9	9	9	7465.2	10406	9	9	9	9	152680	203710	275360	231590	260030	271410	276110	C04411	ko00290,ko01100,ko01110,ko01210,ko01230
mws1013	177.02	133.2	178.027	C9H6O4	[M-H]-	Esculetin		Lignans and Coumarins		Coumarins		305-01-1	2	43914	59533	51974	22687	30846	38577	36418	39998	39082	33420	26265	32772	26674	32344	29459	22782	18339	16505	259620	241120	360260	250880	329990	259650	321180	C09263	--
Jmzn006005	177.06	117.04	178.063	C10H10O3	[M-H]-	3,4-methylenedioxy cinnamyl alcohol		Lignans and Coumarins		Lignans		58095-76-4	1	864900	898910	764160	1291900	1414700	1225800	1104800	1077700	1066600	836330	847500	838010	920280	798170	749110	731070	775690	767100	1254800	1278900	1614300	1558400	1602000	1581100	1607700	--	--
mws0250	182.08	136.1	181.074	C9H11NO3	[M+H]+	L-Tyrosine		Amino acids and derivatives		Amino acids and derivatives		60-18-4	1	66124	82842	74021	82600	76479	80652	95003	97171	100590	94378	74584	67452	84474	82920	91514	81336	106730	86583	2033700	2069000	1879100	1991200	2277900	2054800	2199300	C00082	ko00130,ko00261,ko00350,ko00360,ko00400,ko00460,ko00730,ko00940,ko00950,ko00965,ko00966,ko00970,ko00998,ko01100,ko01110,ko01210,ko01230
pme0137	187.07	125	188.08	C7H12N2O4	[M-H]-	N-Acetyl-L-Glutamine		Amino acids and derivatives		Amino acids and derivatives		2490-97-3	2	23043	9	9	9	9	9	9	9	9	9	9	9	9	9	9	78987	63965	89108	208970	322050	310600	369340	318900	343770	394200	--	--
mws0237	187.1	125	188.105	C9H16O4	[M-H]-	Azelaic acid		Organic acids		Organic acids		123-99-9	1	1340700	1632000	1426700	1459200	1652300	1686500	1444900	1595500	1626600	1546100	1446600	1511900	1504800	1356100	1488800	1545700	1656900	1687000	972830	1038100	1064200	1150900	1164900	1199900	1214600	C08261	--
pme0122	189.12	126	188.116	C8H16N2O3	[M+H]+	N6-Acetyl-L-lysine		Amino acids and derivatives		Amino acids and derivatives		692-04-6	2	21825	29712	30484	36643	32352	36847	37116	32100	32988	15290	17235	13627	19596	29810	17444	30293	49769	25991	187550	194180	226590	220200	221090	212300	193880	C02727	ko00310,ko01100
mws5041	189.12	86.1	188.116	C8H16N2O3	[M+H]+	L-Glycyl-L-isoleucine*		Amino acids and derivatives		Amino acids and derivatives		19461-38-2	2	185520	191200	193300	210750	211890	197590	250100	283110	237260	155600	151900	150820	152800	162250	134880	198340	173220	178540	190880	153160	177030	171870	186330	193830	178120	--	--
mws0736	189.12	86	188.116	C8H16N2O3	[M+H]+	N-Glycyl-L-leucine*		Amino acids and derivatives		Amino acids and derivatives		869-19-2	2	265120	278310	269640	293100	299280	294330	364820	351770	318670	235920	197780	225510	202780	236960	249020	238480	245120	249260	239460	219270	244610	245710	292540	295270	257510	C02155	--
Zmjp000182	189.13	70.07	188.127	C7H16N4O2	[M+H]+	N-Monomethyl-L-arginine		Amino acids and derivatives		Amino acids and derivatives		17035-90-4	1	320980	339280	368980	380090	399370	379090	400340	297420	380710	259480	250190	231790	239930	252050	258210	233360	247750	291450	2553100	2652800	2219000	2125800	1683900	2465600	2549100	C03884	--
pme3388	189.13	144	188.127	C7H16N4O2	[M+H]+	Homoarginine		Amino acids and derivatives		Amino acids and derivatives		156-86-5	2	84419	79855	61468	82984	88053	74598	84799	70181	67276	52568	40342	43496	53054	48336	52236	56548	49826	44946	784980	779360	771620	905700	809050	806700	870690	C01924	--
Zmzp000145	189.16	84.08	188.152	C9H20N2O2	[M+H]+	Trimethyllysine		Amino acids and derivatives		Amino acids and derivatives		23284-33-5	3	542830	582880	636030	632540	639130	569780	646110	604090	565790	533700	485980	506120	512870	498330	499210	503630	522340	515580	1238500	1341500	1209100	1194700	1400000	1243200	1214500	C03793	ko00310,ko01100
pme0075	188.06	128	189.064	C7H11NO5	[M-H]-	N-Acetyl-L-glutamic acid		Amino acids and derivatives		Amino acids and derivatives		1188-37-0	3	12444	30124	19062	20699	16523	14906	20764	16367	19545	17299	10345	12998	18474	17568	14546	15868	8921.2	17626	392550	422030	379870	371300	443960	439910	416250	C00624	ko00220,ko01100,ko01110,ko01210,ko01230
pme0278	191.1	128	190.095	C7H14N2O4	[M+H]+	2,6-Diaminooimelic acid		Organic acids		Organic acids		583-93-7	3	50463	30105	32534	23743	49654	42770	52863	44298	53620	42098	35374	45923	44337	47594	49243	33362	32556	37845	86041	83932	84944	71126	70165	75935	68529	C00666	ko00300,ko01100,ko01110,ko01230
MWSslk140	192.07	56.05	191.062	C7H13NO3S	[M+H]+	N-Acetyl-L-Methionine		Amino acids and derivatives		Amino acids and derivatives		65-82-7	3	9	8665.7	10328	15286	11959	12527	17754	18519	11111	7650.9	9	9	9	9	9	9	9	9	22241	17934	22047	19798	18936	27066	15844	C02712	--
Zmyn000453	191.02	111.01	192.027	C6H8O7	[M-H]-	Isocitric Acid		Organic acids		Organic acids		320-77-4	1	207290	206730	229410	397950	347290	325530	282350	302870	325940	356400	294270	249720	277380	280880	270770	253140	310910	249830	8826600	9826000	9593500	10495000	9847700	9800100	11919000	C00311	ko00020,ko00630,ko01100,ko01110,ko01200,ko01210,ko01230
mws0281	191.02	111.01	192.027	C6H8O7	[M-H]-	Citric Acid		Organic acids		Organic acids		77-92-9	1	217940	228070	175410	335250	289170	251870	256090	277660	212670	239100	187290	181980	163320	159470	177240	165540	179920	156790	15566000	17883000	18912000	18219000	20014000	20546000	22087000	C00158	ko00020,ko00250,ko00630,ko01100,ko01110,ko01200,ko01210,ko01230
mws0277	191.06	85	192.063	C7H12O6	[M-H]-	Quinic Acid		Organic acids		Organic acids		77-95-2	2	83530	123580	99355	209350	138660	156300	151890	222220	139630	149640	130570	120980	122150	156050	111230	135480	114860	149100	949370	1057900	1044800	1142900	961800	1274500	995140	C00296	ko00400,ko01100
mws1189	193.04	72.8	194.033	C6H10O7	[M-H]-	D-Galacturonic acid*		Organic acids		Organic acids		685-73-4	3	74387	95691	117470	79852	91478	147100	176910	134730	82705	50927	88948	73508	88136	88539	62570	137370	62798	135200	584460	692740	749810	825700	669900	995680	815890	C00333	ko00040,ko00053,ko00520,ko01100,ko02010
NK10251888	203.15	70.07	202.143	C8H18N4O2	[M+H]+	NG,NG-Dimethyl-L-arginine		Amino acids and derivatives		Amino acids and derivatives		30315-93-6	1	272260	267390	278750	299490	299320	270960	260130	316790	260160	247210	225840	221850	182940	285530	223260	229590	230140	222100	250690	347750	266040	383040	312070	365150	404110	C03626	--
mws0282	203.08	116.05	204.09	C11H12N2O2	[M-H]-	L-Tryptophan		Amino acids and derivatives		Amino acids and derivatives		73-22-3	1	3228800	3474700	3263500	3887200	3904500	4015500	3422400	3575200	3246800	3655600	3639500	3395400	3660800	4071300	3832800	4861700	3299700	3579000	2697700	2729000	3232800	3118300	2989200	3099100	2994600	C00078	ko00260,ko00380,ko00400,ko00901,ko00966,ko00970,ko00998,ko01100,ko01110,ko01210,ko01230
Zmtn001464	204.03	160.04	205.038	C10H7NO4	[M-H]-	4,8-Dihydroxyquinoline-2-carboxylic acid		Organic acids		Organic acids		59-00-7	3	12083	9	9	7261	9	9	9	9	9	26594	23605	18345	14971	24636	16043	20412	20760	13917	160770	181930	179290	193240	161930	180130	192460	C02470	ko00380
mws1014	209.04	149.1	208.037	C10H8O5	[M+H]+	Fraxetin (7,8-Dihydroxy-6-methoxycoumarin)		Lignans and Coumarins		Coumarins		574-84-5	3	9	9	9	9	9	9	9	9	23275	22736	9	9	9	9	9	9	9	9	82323	76222	109130	149750	103120	138640	94743	C09265	--
pme1654	209.12	59.02	210.126	C12H18O3	[M-H]-	Jasmonic acid		Organic acids		Organic acids		77026-92-7	3	61025	56422	55630	50431	55164	53909	57582	47188	51552	23832	9	9	38128	38312	17523	45339	58643	49249	401870	484700	481790	482410	483750	490630	465820	C08491	ko00592,ko01100,ko01110,ko04075
pme1228	221.09	204	220.085	C11H12N2O3	[M+H]+	5-Hydroxy-L-tryptophan		Amino acids and derivatives		Amino acids and derivatives		56-69-9	3	9	9	9	9	9	9	9	9	9	9	6898.7	9	9	9	9	9	9	9	57454	53151	57342	46978	57388	88809	70503	C00643	ko00380,ko01100
MWS4296	223.11	120.08	222.1	C11H14N2O3	[M+H]+	Glycylphenylalanine		Amino acids and derivatives		Amino acids and derivatives		3321/3/7	3	94460	125780	114010	118430	121300	127050	139400	151200	131140	79379	83393	112800	93954	90612	96264	140210	114640	108690	82171	64989	83020	68291	85988	50149	95893	--	--
mws5042	223.11	120.09	222.1	C11H14N2O3	[M+H]+	L-Glycyl-L-phenylalanine		Amino acids and derivatives		Amino acids and derivatives		721-66-4	3	179090	164160	150170	189450	198600	213100	184110	224180	188010	129370	143360	125520	185910	150650	173920	176850	137720	149400	195460	188650	182220	162380	203740	210390	222350	--	--
pmb0962	235.1	118.3	234.158	C10H22N2O4	[M+H]+	L-Lysine-Butanoic Acid		Amino acids and derivatives		Amino acids and derivatives		80407-71-2	3	5794.5	23674	3862.1	9	9	9	9	9	9	9	9	9	9	5796.4	15944	4678.3	3380.9	7755.3	20482	21996	18224	12222	14655	17083	14770	--	--
mws4176	237.12	120.09	236.116	C12H16N2O3	[M+H]+	L-Alanyl-L-Phenylalanine		Amino acids and derivatives		Amino acids and derivatives		3061-90-3	2	68778	52113	77874	63848	69183	73647	88925	74853	80420	58279	47866	46772	59793	47567	51366	51280	47294	48721	32529	31689	27879	23830	37076	39133	43897	--	--
mws0221	241.03	152	240.024	C6H12N2O4S2	[M+H]+	L-Cystine		Amino acids and derivatives		Amino acids and derivatives		56-89-3	3	64951	66892	47149	66894	83736	66100	76984	79407	61112	76512	73564	90475	100050	81332	76498	107300	101040	112360	14969	56997	43336	29700	45649	56236	31763	C00491	ko00270,ko01100,ko02010
Zmdp002216	261.14	86.1	260.137	C11H20N2O5	[M+H]+	L-γ-Glutamyl-L-leucine		Amino acids and derivatives		Amino acids and derivatives		2566-39-4	2	396960	358200	408410	447690	453730	414770	426960	406200	432160	464380	441150	385810	472250	491850	449040	454440	446330	472710	195230	192310	182070	213910	215050	213060	220730	--	--
MWS4309	262.12	188.07	261.111	C13H15N3O3	[M+H]+	Glycyl-tryptophan		Amino acids and derivatives		Amino acids and derivatives		2390-74-1	1	20644	24126	18138	35271	31781	19812	36722	26903	36150	29082	21493	23380	23602	18201	28664	31354	39074	29824	40047	43662	49568	29432	31115	50654	39257	--	--
mws0715	263.1	145	264.111	C13H16N2O4	[M-H]-	Phenylacetyl-L-glutamine		Amino acids and derivatives		Amino acids and derivatives		28047-15-6	3	17649	10489	11569	18668	10998	11054	17663	13498	14752	8771.8	6132	6650.2	6578.2	10540	8250.6	6572.2	13645	6549.2	15976	18673	10010	20860	15420	8261	14230	C04148	ko00360
pme2890	269.06	136	268.055	C8H16N2O4S2	[M+H]+	L-Homocystine		Amino acids and derivatives		Amino acids and derivatives		626-72-2	3	110350	101960	100070	114330	128410	136830	117620	118220	86870	83717	84598	124520	85239	86517	72936	94070	103640	89883	31011	30809	32445	48340	42391	33305	45576	C01817	ko00270
Lmmn003323	271.23	225.22	272.235	C16H32O3	[M-H]-	2-Hydroxyhexadecanoic acid		Organic acids		Organic acids		764-67-0	1	1142000	964870	1064300	1187400	1138300	1263600	1695600	1528400	1620700	1323000	1779800	1921500	1348800	1305400	1483100	1913800	1778900	1810200	358140	416710	457510	396180	449150	354300	410370	--	--
mws0629	281.11	166	280.106	C13H16N2O5	[M+H]+	L-Aspartyl-L-Phenylalanine		Amino acids and derivatives		Amino acids and derivatives		13433-09-5	3	9	9	9	9	9	9	9	9	9	43048	9	9	9	9	9	9	9	9	62122	52563	55579	59918	60339	60593	77064	--	--
pmb2657	289.1	97.1	290.123	C10H18N4O6	[M-H]-	Argininosuccinic acid		Organic acids		Organic acids		2387-71-5	3	3132.1	3571.6	5352.7	4262.1	6266.4	2453.7	4938.2	8290.4	4238.1	3801.1	5145.7	4913.9	3574.5	4019.6	4912.2	4254.6	4697.8	3816.6	250980	265170	274430	287750	294300	294840	284250	C03406	ko00220,ko00250,ko01100,ko01110,ko01230
pme1086	306.08	143	307.084	C10H17N3O6S	[M-H]-	Glutathione reduced form		Amino acids and derivatives		Amino acids and derivatives		70-18-8	1	9	9	10118	9	9	9	9	9	9	9	9	9	9	9	9	9	9	9	2164400	2247800	2768000	2629700	2752000	2515400	2441100	C00051	ko00270,ko00480,ko01100,ko02010
Zmdp001857	311.12	165.05	310.116	C14H18N2O6	[M+H]+	γ-Glutamyltyrosine		Amino acids and derivatives		Amino acids and derivatives		7432-23-7	2	92038	95720	85236	102000	98644	99627	100460	102670	86016	187470	195630	186920	211900	216440	208210	215860	207760	204000	95391	72845	107430	91028	108560	122560	105800	--	--
mws0636	313.15	166	312.147	C18H20N2O3	[M+H]+	L-Phenylalanyl-L-phenylalanine		Amino acids and derivatives		Amino acids and derivatives		2577-40-4	2	13701	19184	16998	18496	17090	14354	11244	11121	15119	7180.8	18883	7333.2	15697	19196	5926.5	9814.2	14642	20363	9417.2	8476.5	9909.2	13657	9675.2	13568	9168.2	--	--
mws0582	322.11	130	321.099	C11H19N3O6S	[M+H]+	S-(Methyl)glutathione		Amino acids and derivatives		Amino acids and derivatives		2922-56-7	1	77910	67355	67412	131200	94423	84421	106000	117570	71942	90112	80432	80808	153360	83073	88212	87288	112390	160650	38607	108090	60415	45192	64135	100650	71246	C11347	--
mws1015	339.07	177	340.079	C15H16O9	[M-H]-	Esculin (6,7-DihydroxyCoumarin-6-glucoside)		Lignans and Coumarins		Coumarins		531-75-9	1	23276	19149	15160	26463	22760	23210	24808	16182	30635	9976.8	10107	9	9	7107.5	9	9	9	9	874140	922840	992490	996450	1051700	976750	987010	C09264	--
Cmyn001328	339.07	177.02	340.079	C15H16O9	[M-H]-	Daphnin		Lignans and Coumarins		Coumarins		486-55-5	1	19217	9	9	25553	24018	20155	16237	21304	14244	12249	9	9	9	9	6141.8	8640.5	9	9	775720	1012900	908510	1192500	991660	968340	962280	C01421	--
MWS0994	351.08	164.03	352.087	C10H16N4O10	[M-H]-	N-Carbamoyl-L-aspartate		Amino acids and derivatives		Amino acids and derivatives		13184-27-5	3	9	9	9	9	9	9	9	9	9	8976.2	9	9	9	9	9	9	9	9	50678	46513	49833	47514	45361	46800	38812	C00438	ko00240,ko00250,ko01100
mws1077	355.1	193.05	354.095	C16H18O9	[M+H]+	Scopoletin-7-O-glucoside (Scopolin)		Lignans and Coumarins		Coumarins		531-44-2	3	316880	359000	388630	409570	380120	279770	361530	367170	343650	38548	35010	43113	41771	49812	45958	48564	49343	31196	394090	409960	450760	438700	413970	446330	424100	C01527	ko00940,ko01110
Lmmn003748	359.15	180.08	360.157	C20H24O6	[M-H]-	Isolariciresinol		Lignans and Coumarins		Lignans		548-29-8	3	5470.6	4317.5	6688.9	4954.1	5166.5	6490.1	4341.4	5512.6	9	9	9	3011.7	9	9	9	9	9	2350	29985	33766	37392	41159	45807	46087	39756	--	--
pme1286	385.13	250	384.122	C14H20N6O5S	[M+H]+	S-(5'-Adenosy)-L-homocysteine		Amino acids and derivatives		Amino acids and derivatives		979-92-0	1	32965	31881	33694	34049	38179	47846	43014	41000	32405	12100	16758	20983	15885	21253	13396	17886	16597	15039	81018	78235	96301	94375	111790	100520	100420	C00021	ko00270,ko01100,ko01230
pme2735	399.2	250	398.137	C15H22N6O5S	[M+H]+	S-Adenosyl-L-methionine		Amino acids and derivatives		Amino acids and derivatives		29908-03-0	3	51596	54370	65686	55232	62297	48544	52039	40770	30810	47645	34917	32330	14961	23563	28983	26278	36261	31126	336410	259600	255770	427250	306370	221320	215570	C00019	ko00261,ko00270,ko00330,ko00908,ko01100,ko01110,ko01230,ko04122
mws1051	400.14	251	399.145	C15H23N6O5S	[M+H]+	S-Adenosylmethionine		Amino acids and derivatives		Amino acids and derivatives		485-80-3	3	5384.1	9089.8	9	9	9946.5	7027.1	8273	8270.5	4143.1	9	9	9	9	9	9	4145.2	9	4162.9	39265	50243	22887	28890	51804	52380	49826	--	--
MWStz103	399.15	250.09	434.114	C15H23ClN6O5S	[M-Cl]+	S-(5'-Adenosyl)-L-methionine chloride		Amino acids and derivatives		Amino acids and derivatives		24346-00-7	1	38014	33935	34043	35680	39706	23474	34365	27430	37562	49708	41131	36808	20786	21274	24085	17302	28704	20210	608720	648380	733100	683430	788300	829010	762110	--	--
pmn001378	519.19	357.14	520.194	C26H32O11	[M-H]-	Pinoresinol-4-O-glucoside		Lignans and Coumarins		Lignans		41607-20-9	1	43741	9	9	9	9	9	9	9	9	9	9	9	9	9	9	9	9	9	52436	48117	56381	49800	60128	42655	46712	C17529	--
Lmyn003971	521.2	359.15	522.21	C26H34O11	[M-H]-	Dihydrodehydrodiconiferyl alcohol-4-O-β-D-glucopyranoside		Lignans and Coumarins		Lignans		-	2	10251	7658	9698.8	9766.8	8690.8	9201	9	9	3082.8	3603.2	4866.5	6138	9	6112.8	1007	5122.8	5480.1	4613.2	98636	162640	145080	167160	152460	140260	128560	--	--
Lmmn002274	521.2	359.15	522.21	C26H34O11	[M-H]-	Isolariciresinol-9'-O-glucoside		Lignans and Coumarins		Lignans		63358-12-3	1	4107	4604.8	7167	8267.5	6631	7692.5	6935.5	4935.2	4103	3585.8	5640.8	9	9	4110	8201.2	9	4080.2	5111.4	91565	169120	109930	166050	156370	192950	144030	--	--
HJN083	521.2	359.15	522.211	C26H34O11	[M-H]-	Lariciresinol-4'-O-glucoside		Lignans and Coumarins		Lignans		143663-00-7	1	36466	39027	25214	38924	46397	37839	30568	28949	34028	38324	36006	44744	53988	47382	73648	48090	58990	46100	570830	651800	566710	775620	649140	373530	831420	--	--
Lmtn003096	523.21	361.14	524.226	C26H36O11	[M-H]-	Secoisolariciresinol 4-O-glucoside		Lignans and Coumarins		Lignans		-	1	179430	169240	137850	147620	138530	170900	167430	162800	150240	408810	329040	386520	361830	334130	358030	339310	371100	360190	855860	882260	921560	1018900	889520	938700	890810	--	--
Lmqn001932	579.21	417.16	580.216	C28H36O13	[M-H]-	Syringaresinol-4'-O-glucoside		Lignans and Coumarins		Lignans		7374-79-0	3	9	9	9	9	7958.2	9238.2	5849.8	6653.5	9	8200.8	9170.5	6367.5	8262	9	9	7709.2	9	6359	64939	81325	72542	64901	135120	89803	82696	C10890	--
MWS0132	611.15	306.07	612.152	C20H32N6O12S2	[M-H]-	Oxiglutatione		Amino acids and derivatives		Amino acids and derivatives		27025-41-8	1	11850	11442	9	9	9	7143	9593.5	9	9	6738.5	15245	11412	10414	9	9	9	9	10711	93757	135110	152980	125070	158100	131760	174280	C00127	ko00480,ko01100
Lmsn015919	658.85	482.93	659.861	C6H18O24P6	[M-H]-	Phytic acid		Organic acids		Organic acids		83-86-3	3	12784	11863	12048	14847	14580	14552	13789	14674	13426	11387	11124	10595	10526	11175	11161	11633	11386	11959	47175	19282	13576	15849	30018	29655	19884	C01204	ko00562,ko01100,ko04070
pmn001370	681.24	519.19	682.247	C32H42O16	[M-H]-	Pinoresinol-4,4'-O-di-O-glucoside		Lignans and Coumarins		Lignans		63902-38-5	3	11378	9163.8	9	9	9664.8	9	10729	12281	5322.5	9	9	9	9	9	9	5429.2	9	9	20294	24456	28326	33990	26677	21179	30056	--	--
