# Supplementary material for: Effects of Pollen Germination and Pollen Tube Growth under Different Temperature Stresses in Mango (Mangifera indica L.) by Metabolome
Source: Metabolites. 2024 Oct 11;14(10):543. doi: 10.3390/metabo14100543 (PMC11509298; doi:10.3390/metabo14100543)
Supplement: Supplementary file 1 [file metabolites-14-00543-s001.zip › Table S5.xlsx]

## Sheet: Sheet1
pmb2507	213.1	97	214.024	C5H11O7P	[M-H]-	2-Deoxyribose-1-phosphate		Nucleotides and derivatives		Nucleotides and derivatives		17210-42-3	3	242010	355960	196270	179390	238910	396740	408700	358330	457830	261880	207380	152200	217420	313100	288430	388200	346070	275680	194350	237810	224280	192290	242050	240510	261020	C00672	ko00030,ko00240,ko01100
MWS5235	299.26	253.25	300.266	C18H36O3	[M-H]-	12-Hydroxyoctadecanoic acid		Lipids		Free fatty acids		106-14-9	3	7755.5	8809.5	7796.1	9066.6	6384.7	7414.1	4564	6813.4	6720.3	8593.1	7490.1	6314.1	6986.2	39849	7640.5	6273.6	8739.5	8124	9190.4	6716.7	9219.4	5281.8	10722	7417.6	6322.1	--	--
MWSmce466	135.05	92.03	136.052	C8H8O2	[M-H]-	4'-Hydroxyacetophenone		Phenolic acids		Phenolic acids		99-93-4	3	37959	42141	53670	72208	87508	61026	82015	82796	62161	49566	41966	51334	124500	113810	114390	189400	166460	177130	27596	28189	41735	35443	31869	37588	30633	C10700	ko01100
Hmln003754	521.2	359.15	522.21	C26H34O11	[M-H]-	Icariside E5		Others		Others		126176-79-2	2	31150	33575	33721	48654	25934	27627	27474	21834	40500	60058	60232	63586	47646	30120	47249	58815	40540	48144	583130	472850	640130	678360	822010	672360	679880	--	--
Lmtn003096	523.21	361.14	524.226	C26H36O11	[M-H]-	Secoisolariciresinol 4-O-glucoside		Lignans and Coumarins		Lignans		-	1	179430	169240	137850	147620	138530	170900	167430	162800	150240	408810	329040	386520	361830	334130	358030	339310	371100	360190	855860	882260	921560	1018900	889520	938700	890810	--	--
MWSmce584	138.09	77.04	173.061	C8H11NO	[M-Cl]+	Tyramine		Alkaloids		Alkaloids		60-19-5	2	41684	43385	58823	47757	71487	74614	38379	51419	43296	160880	182300	194080	170310	202000	201280	149010	158690	158580	431610	456510	393050	407420	355900	407450	354390	--	--
Lmsn002247	299.08	137.02	300.085	C13H16O8	[M-H]-	1-O-Salicyloyl-β-D-glucose		Phenolic acids		Phenolic acids		60517-74-0	1	576520	552710	565290	663180	631050	643880	555650	545090	609470	166750	127570	153290	183440	191780	185650	188610	176710	156270	3404900	3459900	3749100	4194700	3964300	4565400	4534700	--	--
Lmsp004301	451.12	289.07	450.116	C21H22O11	[M+H]+	3',5,5',7-Tetrahydroxyflavanone-7-O-glucoside		Flavonoids		Dihydroflavone		-	2	1426600	1438400	1444000	1412300	1330400	1229000	1327300	1391300	1162800	261190	264600	233660	306200	305190	272460	234050	255050	217440	2429500	2562000	2479400	2606200	2582600	2489300	2397300	--	--
MWSHY0189	433.11	271.07	432.106	C21H20O10	[M+H]+	Apigenin-7-O-glucoside(Cosmosiin)		Flavonoids		Flavonoid		578-74-5	1	6512400	6644400	6422200	5501800	5403300	5785300	4163500	3988700	4364500	961210	816730	905210	1027200	1026200	1010100	952530	976990	923640	17883000	22694000	19518000	19602000	22261000	17244000	22214000	C04608	ko00944
mws1179	433.11	271	434.121	C21H22O10	[M-H]-	Naringenin-7-O-glucoside (Prunin)		Flavonoids		Dihydroflavone		529-55-5	1	30579	41573	30051	41834	25372	16645	28558	31655	23868	35008	23046	22601	23004	25075	2574.2	20255	21314	19625	5832400	6065100	5699100	6861700	7255100	6705000	6328100	C09099	ko00941
mws1195	179.07	147.1	178.063	C10H10O3	[M+H]+	p-Coumaric acid methyl ester*		Phenolic acids		Phenolic acids		3943-97-3	3	1962	5113.3	3540.3	2950.7	4929.2	3351.6	2746.9	3146.2	3527.9	4322.5	3338.5	2950.5	2761.9	2172.7	3538	1769.5	4336.2	3736.7	27351	25567	28015	31493	32711	42942	34904	--	--
pmp001282	544.34	485.27	543.333	C28H50NO7P	[M+H]+	Propyl 2-(trimethylammonio)ethyl phosphate		Others		Others		-	1	8385.7	6781.9	7970.6	7603.9	4470.5	4729	2308.1	3539.3	2635.9	7136.8	7564.8	4447.8	1847.6	1985.1	2862.2	2058.4	2372.1	1853.8	157080	142910	123410	169750	175700	127870	138490	--	--
